# Supplementary material for: New Genes Involved in Osmotic Stress Tolerance in Saccharomyces cerevisiae
Source: Front Microbiol. 2016 Sep 28;7:1545. doi: 10.3389/fmicb.2016.01545 (PMC5039201; doi:10.3389/fmicb.2016.01545)
Supplement: DATA SHEET S1 — Excel file summarizing the logFC values obtained from the pairwise comparison of competition experiments for the 4300 YKO strains tested. [file Data_Sheet_1.XLSX]

## Sheet: Glucose vs. Basal
YG	logFC	FDR
YLR113W	-37.9504	1.03445e-77
YOR070C	6.12036	2.8439e-74
YPL057C	36.6292	1.25798e-42
YOR209C	-6.13184	2.25083e-40
YLR058C	5.17327	6.6316e-37
YPR099C	-4.3052	9.20912e-31
YLR089C	-4.1448	4.21585e-27
YLR056W	-3.07418	1.05947e-26
YDL023C	-2.404	1.94657e-24
YJR121W	2.97524	8.52264e-24
YCR028C	-4.98738	5.89772e-21
YJL204C	6.81504	1.51825e-20
YOR302W	3.95526	6.72795e-20
YJL201W	-2.65485	7.49168e-20
YKR019C	3.81961	1.83398e-19
YJL082W	2.30729	3.35008e-19
YJL138C	-2.67405	5.85515e-19
YLR262C	3.75696	1.15223e-18
YOR008C-A	-2.16036	1.25634e-18
YLR057W	2.29237	3.70496e-18
YJR109C	34.829	5.7411e-17
YLR261C	3.05321	5.78921e-17
YDR372C	2.33577	9.76597e-17
YOL002C	2.08534	9.8084e-17
YHR100C	2.67528	2.53354e-16
YMR263W	3.11707	7.59913e-15
YOR302W_2	4.21499	1.88852e-14
YIR033W	34.4134	1.43306e-13
YDR137W	2.50299	3.22775e-13
YMR275C	1.65933	1.2177e-12
YKL190W	1.47214	4.94469e-12
YKR099W	5.89509	5.05389e-12
YDR375C	-2.1237	1.67887e-11
YDL142C	3.73197	1.71194e-11
YBR194W	-1.6176	2.02584e-11
YDR136C	2.37205	5.12495e-11
YER087W	-2.1365	5.13935e-11
YJR144W	-2.15624	5.47373e-11
YKL001C	-2.03139	5.47373e-11
YOR302W_3	3.71401	7.15426e-11
YAL026C	3.47333	1.15551e-10
YOL050C	1.43396	7.35514e-10
YLR380W	3.3937	8.90246e-10
YLR404W	1.30457	1.18579e-09
YNL284C	-1.34912	1.50101e-09
YML013W	2.61222	1.58728e-09
YDL173W	-1.90678	1.9715e-09
YDL032W	-2.08133	2.9697e-09
YKL134C	-2.46535	3.5898e-09
YPL182C	1.33913	4.01412e-09
YHL009C	-1.19388	7.51639e-09
YML035C-A	1.53558	9.93594e-09
YCL005W	1.30982	1.04053e-08
YML047C	2.06485	1.39654e-08
YBL022C	-1.17614	2.49731e-08
YLR417W	33.676	2.54963e-08
YLR350W	1.66536	2.70765e-08
YNL206C	1.42075	4.57799e-08
YER101C	-3.13439	5.06812e-08
YDL116W	2.67543	7.95289e-08
YOL023W	-1.38545	1.06418e-07
YBR111W-A	-2.61193	1.59578e-07
YHR050W	1.49572	1.83474e-07
YEL003W	1.515	1.9512e-07
YBL083C	1.12594	1.96456e-07
YGL035C	-1.88608	2.2984e-07
YOR132W	1.55667	4.20967e-07
YNL215W	2.57758	4.3556e-07
YKL216W	-1.1944	4.83203e-07
YGR150C	-1.64395	4.83203e-07
YPL055C	1.80491	4.84072e-07
YLR067C	-1.31288	5.33024e-07
YOL044W	-1.17208	6.39729e-07
YJL095W	1.11914	6.73316e-07
YML071C	1.46876	7.1007e-07
YNL252C	-1.21698	7.65263e-07
YML048W	-1.7213	7.85727e-07
YGL255W	1.95537	7.85727e-07
YDL117W	-2.47558	1.09686e-06
YMR003W	1.641	1.18603e-06
YNL046W	-2.51419	1.18603e-06
YDR337W	-1.23957	1.18603e-06
YJL062W	-1.38785	1.27805e-06
YLL043W	1.26391	1.3089e-06
YLR131C	1.11243	1.68085e-06
YOR069W	1.13985	1.68085e-06
YJL023C	-1.11724	1.75821e-06
YPL213W	-1.05828	1.93425e-06
YGR155W	-3.41296	2.1302e-06
YOR303W	33.2613	2.89645e-06
YLR371W	-1.40073	3.30808e-06
YOR104W	-1.12473	3.42992e-06
YDR150W	1.29001	3.92858e-06
YMR193W	-1.14698	5.14601e-06
YCR079W	-0.958301	5.3009e-06
YDL050C	-1.91003	7.90572e-06
YNL084C	2.1354	9.26091e-06
YDL010W	-2.02484	1.16428e-05
YNL315C	33.0911	1.58116e-05
YOR359W	1.21377	1.79555e-05
YBR175W	2.13548	1.7965e-05
YCR020W-B	-1.62246	2.06089e-05
YBL038W	-1.02979	2.2029e-05
YGL202W	1.12778	2.61067e-05
YAL009W	3.96734	2.6361e-05
YIL002W-A	-2.21766	2.67264e-05
YKL041W	4.76728	3.17894e-05
YJL080C	-1.05388	3.29213e-05
YPR166C	-1.1842	3.54621e-05
YDR318W	-2.05305	3.75958e-05
YHR108W	-1.06182	4.19592e-05
YGL141W	-1.84937	4.40335e-05
YGR062C	-1.26021	4.52828e-05
YNL225C	32.9654	4.61242e-05
YIL077C	-0.895495	5.0186e-05
YHR030C	1.29344	5.19281e-05
YNL311C	1.21144	5.19281e-05
YNL070W	-1.12773	5.19281e-05
YLR418C	1.8878	5.19281e-05
YBL046W	-0.878696	5.19281e-05
YBR113W	-2.11113	5.40651e-05
YGL249W	0.931613	5.50347e-05
YJR043C	-0.877761	5.70073e-05
YJL180C	2.78512	5.70073e-05
YJL077W-B	-1.70914	5.88947e-05
YJL127C-B	-1.32552	6.67775e-05
YER186C	1.99148	6.88444e-05
YNL219C	1.11492	7.00526e-05
YGR206W	1.37739	7.43505e-05
YEL059C-A	-0.958766	7.59513e-05
YHR192W	-2.03463	7.81285e-05
YCR084C	4.65721	7.95995e-05
YJR112W-A	1.36242	7.95995e-05
YGR220C	-1.04297	8.21862e-05
YNL235C	1.04312	8.28665e-05
YBL082C	1.12431	8.45854e-05
YDR114C	-1.30088	8.58853e-05
YML102C-A	0.924142	9.02565e-05
YNL139C	2.90051	9.08701e-05
YGR157W	1.40402	9.375e-05
YMR142C	3.10037	9.89644e-05
YER050C	-1.00386	9.91085e-05
YDL049C	-1.14222	0.000100921
YGL129C	-1.33258	0.000103602
YOL081W	-1.08009	0.000111203
YDR322W	-1.07303	0.000112965
YNL315C_2	32.8277	0.000121808
YGR171C	-0.950093	0.000125901
YOR068C	0.947722	0.000125901
YKR006C	-1.03034	0.000128677
YHR205W	-1.45559	0.000133848
YBR093C	-1.2581	0.000134758
YIR005W	-1.82414	0.000136212
YML102W	1.01688	0.000141782
YNL032W	-0.881802	0.000141782
YPR083W	-1.07312	0.000147272
YIL110W	-1.32116	0.000162929
YKL170W	-0.995068	0.000173967
YNL094W	0.883631	0.000183422
YOR235W	1.18068	0.000192735
YDR003W-A	-1.42774	0.000192735
YJL183W	1.34066	0.000200831
YLR369W	-4.51078	0.000200831
YDR108W	1.06787	0.000207249
YML124C	1.05012	0.000215741
YGL132W	-2.2204	0.000218353
YNL229C	-1.14956	0.000254308
YDL172C	-0.978909	0.000287885
YPR008W	-2.01477	0.00028806
YGL143C	-1.03874	0.000301289
YIL093C	-0.806659	0.000344088
YDL189W	0.844037	0.00036586
YIL097W	0.856478	0.000389046
YBL012C	0.806257	0.000454619
YDR186C	1.17212	0.000470062
YER004W	-1.56194	0.000498569
YNL296W	-2.0165	0.00052276
YML014W	1.44608	0.000558461
YDL037C	-1.43855	0.000558461
YER077C	-1.42757	0.000569981
YGL153W	-1.03897	0.000569981
YJR033C	-1.21282	0.000578692
YDR393W	1.88746	0.000589296
YGL194C	0.76133	0.00062004
YML013C-A	32.5936	0.000624443
YJL003W	-1.57189	0.000637139
YOR043W	-0.743657	0.000638573
YPL262W	-1.13016	0.000748218
YDR346C	1.00358	0.000748218
YGL181W	1.33521	0.000830781
YDR298C	-0.990747	0.000839417
YDR469W	4.33477	0.00094452
YEL045C	-4.30905	0.00094452
YNL322C	0.740978	0.000947896
YOR179C	1.2243	0.000954327
YJR034W	-0.796236	0.000967347
YDR162C	1.26026	0.000980356
YER156C	3.53575	0.000980356
YNL307C	3.53562	0.000980356
YKR082W	-3.51083	0.000980356
YDR525W	-1.85181	0.00101898
YGL119W	-1.0095	0.00103143
YLR193C	0.750263	0.00104679
YBR035C	-32.4932	0.00105663
YCR009C	-32.4927	0.00105663
YOL100W	-1.18546	0.0011151
YJL161W_2	-1.1429	0.00113166
YER132C	-1.40926	0.00113779
YNL170W	0.849362	0.00124543
YDR079W	-0.80563	0.00127055
YPL029W	-0.982125	0.00127055
YAL061W	0.812201	0.00135401
YMR038C	-3.04633	0.00140427
YGL054C	0.839049	0.00147606
YGR248W	1.169	0.00149141
YOR035C	4.26064	0.00150046
YFL023W	-0.979543	0.00150993
YDR245W	-3.44702	0.00153687
YDR430C	0.728173	0.0015676
YMR074C	-1.51087	0.0016123
YKL184W	0.822056	0.0016123
YDL203C	-0.732483	0.00167317
YOR375C	-0.757551	0.00167317
YNL097C	1.9798	0.00167317
YER030W	0.837509	0.00167317
YBR174C	1.14036	0.00169171
YBL102W	1.13651	0.00172542
YNL315C_3	2.76807	0.00175736
YMR191W	-0.936565	0.0017647
YOR303W_2	32.4132	0.0017647
YGR155W_2	-32.3999	0.0017647
YAL059W	1.08109	0.00188233
YML053C	0.829428	0.00193455
YML011C	0.751189	0.00197916
YLR050C	-0.79881	0.00205997
YMR175W_2	-0.751515	0.00206597
YDR500C	3.01276	0.00208707
YMR179W	2.09091	0.00208707
YLR402W	1.19643	0.00208707
YDL100C	0.818271	0.00228415
YBR138C	-1.65383	0.002291
YDL051W	-1.43652	0.00235308
YJL128C	-4.1572	0.00237433
YDR438W	-1.48203	0.00237531
YGR064W	1.05704	0.00237531
YNL236W	1.1256	0.00242175
YJL022W	-0.833388	0.00250587
YHR103W	0.706254	0.00251543
YMR083W	2.71312	0.00258346
YGR155W_3	-2.68724	0.00258346
YOR161C-C	-0.993779	0.00272045
YLR288C	0.711503	0.00290828
YER135C	-1.52767	0.00290828
YMR089C	-0.782419	0.00296011
YGL094C	-0.891857	0.00300787
YBL099W	32.3135	0.00300787
YBR163W	-1.73465	0.00307049
YPL005W	-1.77839	0.00307208
YER134C	-1.30996	0.00314143
YDR297W	-0.674505	0.0032175
YHL038C	-0.795733	0.00331657
YBR056W-A	-0.979968	0.00336397
YJL139C_2	-1.254	0.0034174
YGR085C	-1.00173	0.00344612
YBL015W	-0.676069	0.00366834
YFL012W	-1.572	0.00374777
YMR304W	-0.732246	0.00374933
YLR423C	4.09991	0.00383665
YML012W	0.730167	0.00403468
YBR179C	-0.977731	0.00403468
YJR101W	1.3078	0.00405943
YEL054C	0.90488	0.00410751
YOR205C	-1.79455	0.00411644
YML128C	0.799304	0.00416794
YNL197C	0.741938	0.00431933
YIL017C	-0.719722	0.00435307
YAL037C-A	-1.29976	0.00440711
YDR322C-A	-1.12426	0.00445895
YNL309W	-1.49842	0.00445895
YHL020C	2.14398	0.00464694
YGL159W	-1.25741	0.00465718
YML033W	0.828113	0.00478907
YMR072W	-0.890572	0.00482123
YDL012C	-1.02085	0.00486812
YOR360C	-0.725671	0.00498176
YMR104C	-1.32913	0.00500559
YDR492W	-1.1026	0.00500813
YJR102C	32.2066	0.00503442
YGL058W	32.2062	0.00503442
YLR244C	32.2061	0.00503442
YAL024C	2.15944	0.00506184
YKL039W	0.645739	0.00507585
YDL066W	-1.34035	0.00515604
YGR196C	-0.747796	0.00531019
YDR512C_4	-0.785542	0.00539235
YOR308C	-0.759369	0.0055345
YOL035C	0.750871	0.00566696
YPL040C	-0.755445	0.00584415
YJR066W	2.15973	0.0058981
YBR251W	-0.87956	0.00600731
YIL114C	-0.807464	0.00608069
YGR219W	-1.01613	0.00608238
YDR466W	-1.39501	0.00619357
YHL023C	-0.706335	0.00628614
YOL046C	0.741161	0.00628614
YKL149C	0.794397	0.00639103
YNR041C	-0.710113	0.00642525
YDR017C	-1.60343	0.00668449
YDR202C	-1.03568	0.00709284
YMR039C	0.932202	0.00711703
YIL039W	-1.13095	0.00712749
YDR392W	1.74971	0.00724362
YGL005C	1.03001	0.00724694
YBR130C	-0.937774	0.00727074
YLR202C	-0.82666	0.00734017
YER061C	-0.826918	0.00765157
YDR195W	1.19099	0.0077587
YLR322W	-2.79467	0.0078572
YPL097W	-0.842674	0.00817148
YGL166W	-1.30974	0.00827108
YER179W	-0.94309	0.0082731
YER154W	-0.747639	0.00827986
YOL116W	0.827411	0.00827986
YBR099C	-2.51093	0.00827986
YLR149C	1.56725	0.00832073
YOR303W_3	32.091	0.00844599
YJL129C_3	32.0909	0.00844599
YJL129C	32.0909	0.00844599
YBL071W-A	-32.0777	0.00844599
YMR019W	0.7155	0.00847004
YPR031W	1.02438	0.00847004
YCL009C	-0.605064	0.00847004
YMR242C	-0.611702	0.00854105
YDR455C	3.18239	0.00854105
YIL029C	-0.685549	0.00921269
YIL153W	-1.43988	0.00924379
YLR260W	-0.707277	0.00924999
YDR379C-A	-1.3459	0.00944322
YLR201C	-0.742754	0.00944322
YDR296W	-0.910065	0.0095659
YDL019C	-1.46171	0.00965252
YBR213W	-0.850144	0.0100412
YPL013C	-0.749608	0.0100781
YOR001W	-1.29841	0.0105766
YER115C	-1.13107	0.0107932
YMR228W	-0.590424	0.0109124
YMR073C	-0.623687	0.0112522
YMR067C	0.748024	0.0113099
YPL184C	0.643172	0.0114197
YKR020W	-1.25525	0.0116261
YDR363W	0.686131	0.0120149
YLR242C	2.47241	0.0121683
YNL315C_4	2.47239	0.0121683
YPL053C	0.764591	0.0121683
YLR342W	-1.12357	0.0127935
YNL217W	0.599417	0.0128233
YER087C-B	-1.02997	0.0134425
YLR150W	0.617351	0.0134425
YER099C	-1.22448	0.0134425
YHR034C	-0.770876	0.013521
YBR215W	-0.629778	0.0137892
YOR270C	-1.98715	0.0139449
YLL057C	0.682041	0.0139964
YJR008W	0.747977	0.0139964
YMR287C	-0.587581	0.0141342
YML117W	0.713653	0.0143252
YDR230W	-0.782767	0.0145001
YCR081W	-0.817879	0.0150813
YBR196C-B	-1.24077	0.0150813
YAL037W	0.671181	0.0150813
YML006C	-0.80904	0.0150813
YGL165C	-1.09689	0.0150813
YDR295C	0.578092	0.015166
YHR064C	3.81985	0.0156235
YOR364W_4	0.62061	0.0159135
YER150W	-0.828039	0.0165694
YOR045W	0.644379	0.0167468
YJR113C	-0.783336	0.016875
YGL090W	0.597929	0.016967
YNR008W	0.846581	0.0170267
YPL174C	0.704147	0.0170641
YIL065C	-0.617984	0.0177361
YMR125W	2.405	0.017805
YKR001C	-2.37979	0.017805
YOL115W	-0.587285	0.017805
YGR181W	0.737439	0.017805
YKL202W	0.754049	0.0181519
YFR011C_2	-0.644324	0.0182611
YDR014W	-0.658022	0.0182611
YLR312W-A	-0.806516	0.0182611
YOR315W	0.758706	0.0182611
YBR161W	1.19938	0.0182611
YJL099W	-0.738337	0.0182611
YDR518W	-0.675605	0.0182611
YLR006C	0.57576	0.0183335
YDR524C-B	-1.47274	0.0184
YML008C	-2.18885	0.0184715
YDR025W	-0.915319	0.0186008
YGR165W	-0.792984	0.0188549
YBR299W	-1.28227	0.0190033
YGL003C	0.864589	0.0190033
YBL079W	0.661134	0.0190189
YIL005W	-0.559445	0.0194945
YGL012W	-1.0196	0.0195039
YLL009C	-0.713846	0.0195136
YAL046C	0.683388	0.0199392
YMR183C	0.557342	0.0202576
YDR130C	-0.676874	0.0204576
YNL053W	-0.789649	0.0212833
YOL089C	-0.569662	0.0212833
YHR041C	1.07106	0.0213412
YNL042W-B	-0.794382	0.0222574
YER040W	-1.41296	0.0222799
YMR311C	0.657667	0.0225756
YOL154W	-0.8119	0.0226149
YBR073W	-0.662682	0.0227393
YBR108W	-1.00362	0.0227393
YJR075W	0.710112	0.0227572
YDR529C	-0.684134	0.0231647
YER164W	-1.28167	0.0232354
YDR463W	-1.25609	0.0234775
YDR447C	-2.57218	0.0234775
YDR182W-A	-1.01838	0.0234775
YDR281C	-1.66578	0.0234775
YJL160C_3	0.696422	0.0234775
YJL160C	0.696422	0.0234775
YGL197W	0.758076	0.0239008
YCR017C	-0.632656	0.0239675
YOR246C	0.790089	0.0244494
YHR005C	-1.72417	0.0244494
YDR034W-B	-1.06695	0.0247441
YDR511W	-1.20948	0.0250045
YLL060C	0.615226	0.0251334
YEL024W	-0.725618	0.0256449
YNR037C	-0.719278	0.0258982
YFR012W-A	-0.945034	0.0261473
YBR149W	-1.35966	0.0261473
YOR293W	2.01266	0.0262186
YGL215W	0.814868	0.0265176
YDR244W	-0.5372	0.0266772
YOR305W	-1.21826	0.0266772
YOR364W_2	0.577208	0.0266772
YIL041W	-0.634007	0.0268478
YPR070W	0.694525	0.0269035
YPL183W-A_2	-0.95711	0.0269964
YDR386W	0.609913	0.0272602
YLR080W	0.736892	0.0273981
YDL054C	-0.889354	0.0278553
YPR023C	-1.02509	0.0279103
YHR146W	-1.0722	0.0279328
YCR089W	-0.596533	0.0279328
YJL036W	0.562771	0.0287153
YOR358W	-0.657759	0.0292665
YIL076W	-0.562717	0.0292858
YMR123W	-0.987382	0.0292996
YMR057C	1.42753	0.0295638
YDR268W	-1.13895	0.0295638
YPL150W	-0.618386	0.0295638
YAL049C	0.621371	0.0295817
YOR191W	-1.02536	0.0295817
YJR005C-A	-0.781295	0.0296098
YDR480W	0.996582	0.0296105
YDR067C	-0.530525	0.0298588
YJR106W	0.578353	0.0298588
YML057W	0.612303	0.0298588
YMR105W-A	-0.957856	0.0300544
YFR009W	1.26378	0.0300577
YBR114W	-2.89426	0.0300577
YBR275C	0.613957	0.030127
YPL018W	-1.10659	0.0303623
YLR327C	0.637485	0.0303623
YHL029C	-0.526968	0.030559
YKL201C	0.738991	0.030559
YML122C	-0.548299	0.030559
YKL020C	-0.619014	0.0309375
YCR086W	1.17059	0.0310627
YER121W	-1.07735	0.0313599
YML088W	0.606193	0.0315468
YCR006C	0.633123	0.0316786
YBR151W	-0.893886	0.0316804
YMR207C	0.528114	0.0318362
YDR445C	-0.797533	0.0319192
YDR533C	-0.558166	0.0319192
YOL007C	-0.563806	0.0323897
YBR121C_3	-0.58162	0.0325386
YBR121C_4	-0.58162	0.0325386
YNL041C	0.940043	0.0326775
YBR116C	-0.915159	0.0326775
YPR030W	0.606399	0.0331866
YOR198C	0.836308	0.0332635
YJR056C	0.546893	0.0332635
YCL032W	-0.576286	0.0332635
YGL114W	-0.95446	0.0332635
YEL029C	-0.794663	0.0336588
YAL064C-A	0.524489	0.0337472
YLR028C	0.609303	0.0337472
YER017C	-1.82344	0.0338937
YEL046C	-1.48971	0.0347814
YNL324W	-0.561255	0.0348336
YML028W	0.680793	0.0348336
YJR143C	-0.796678	0.0350781
YLR307C-A	-0.891117	0.0350781
YMR006C	0.592515	0.0350781
YML066C	-1.15745	0.0352527
YKL213C	1.76783	0.0357616
YOL110W	-0.529639	0.0363005
YOL072W	3.59793	0.0366215
YJL115W	3.59765	0.0366215
YLR450W	-0.580411	0.0367471
YCL001W	0.668866	0.0367523
YNR005C	-1.52769	0.0367523
YCL037C	-0.599427	0.0367556
YMR160W_2	-0.738983	0.0372472
YDR444W	-1.0306	0.037394
YFR048W	0.703067	0.037394
YBR172C	-0.868244	0.037394
YNL214W	-0.499	0.0374221
YAL007C	0.599999	0.0374221
YDL088C	-0.752609	0.0374221
YJR105W	31.676	0.0374221
YNL297C	31.6759	0.0374221
YBR279W	31.6759	0.0374221
YPL065W	31.6756	0.0374221
YLL002W	-31.6632	0.0374221
YCL042W	-0.615242	0.0375499
YBR094W	-0.826359	0.0376586
YKL032C	0.966744	0.0378557
YBR042C	0.635843	0.0378827
YML058C-A	0.599378	0.0378827
YGR222W	-0.737771	0.0380025
YPR193C	-0.528722	0.0380025
YJR151W-A	-0.987788	0.0380025
YJR047C	0.686749	0.0380025
YPL178W	-1.57224	0.0380025
YDR293C	-0.841465	0.0380025
YDR451C	-1.12482	0.0384655
YIL064W	-0.508828	0.0392201
YIL057C	-0.607167	0.0395921
YBR200W-A	-0.921803	0.0399907
YLR342W-A	-0.921325	0.0399907
YIL090W	-0.563948	0.0400898
YPL247C	-0.531047	0.0405687
YGL178W	-0.675533	0.0405687
YPL001W	-0.592417	0.0405687
YGL176C	-0.986905	0.0405687
YHR051W	-0.640309	0.0405687
YLR390W-A	-0.716928	0.0413415
YNL120C	-1.13077	0.0413415
YKR066C	0.58182	0.0413415
YNL087W	-0.607135	0.0413415
YBR030W	0.747366	0.0413519
YPL120W	-0.673963	0.0414832
YML063W	0.597555	0.0414832
YHR050W-A	-0.659273	0.0415971
YLR374C	0.627234	0.0415971
YNR027W	-0.632417	0.0417776
YPR191W	-0.555319	0.0421399
YHR086W	-0.540927	0.0423407
YLR386W	-0.593694	0.0424079
YOR026W	2.81998	0.0424079
YKR085C	-2.79452	0.0424079
YML094W	-2.79426	0.0424079
YOL099C	0.59888	0.0426145
YBR267W	-1.44704	0.0426531
YGR259C	0.509992	0.0429449
YMR289W	0.52018	0.0430599
YNR048W	-0.640409	0.0436393
YDL137W	-0.594495	0.0440569
YOR330C	-0.772144	0.0443525
YDR006C	0.598092	0.0443525
YDR219C	0.510913	0.0445462
YER118C	-0.674926	0.0445462
YKR028W	-0.787301	0.0446142
YOL054W	-0.532933	0.0448631
YDL079C	-0.892252	0.0450287
YDL053C	-0.840804	0.0454691
YML109W	-0.619067	0.0454691
YDR117C	-0.623032	0.0457322
YJL096W	2.42794	0.0457322
YGL110C	-1.23056	0.0457322
YPL003W	0.526109	0.0464648
YMR021C	-0.909556	0.0471148
YMR316W	0.549803	0.0471148
YPL183W-A	-0.752195	0.0478663
YML041C	-0.807759	0.0478663
YNR030W	0.72358	0.0480964
YHL007C	-0.631275	0.0480964
YHR179W	0.561325	0.0481001
YOR034C-A	-0.766321	0.0485737
YJR127C	-0.492324	0.0492171
YPR095C	-0.562566	0.0493945
YCL033C	-0.488017	0.050792
YIL131C	-1.37473	0.050792
YBR065C	-0.551635	0.0513343
YGR192C	0.617561	0.0514089
YER175C	-1.03756	0.0517111
YOL164W-A	-0.815992	0.0520054
YOL033W	-0.594713	0.0520054
YGL134W	-0.686504	0.0525794
YLR419W	-0.636443	0.0526723
YDR246W-A	-0.685942	0.0526723
YPL188W	0.716695	0.05276
YPL152W	-0.512593	0.0527911
YDR461W	-0.987811	0.0530707
YAR020C	0.565887	0.0531994
YPR167C	-0.566676	0.0533133
YMR139W	0.634862	0.053917
YKR007W	-0.681621	0.0540876
YDR175C	-0.850419	0.0546554
YLR168C	0.560897	0.0547282
YHL015W-A	-0.987312	0.0552392
YGR076C	-0.574872	0.0554614
YBR270C	-0.646691	0.0555277
YER122C	1.6564	0.0555277
YGR215W	-0.779635	0.0555277
YIR043C	-0.561426	0.0560036
YER074W	-0.636441	0.057169
YJR111C	-0.540665	0.057169
YMR262W	0.548993	0.0573384
YGR012W	0.513068	0.0575457
YJR137C	-0.650182	0.0575457
YLR173W	-0.511323	0.0578357
YOR200W	-0.745177	0.0583584
YBR230W-A	-0.689074	0.0586316
YPL132W	-0.58552	0.0591508
YMR175W-A	-0.782172	0.0591508
YKL009W	31.506	0.0602728
YDR123C	31.5054	0.0602728
YNL250W	-31.4932	0.0602728
YDR414C	0.706384	0.0606924
YML070W	0.512303	0.0611606
YAR018C	0.707928	0.0611886
YKL135C	0.608065	0.0614956
YER076C	-0.806136	0.0615898
YAL060W	0.492692	0.061717
YOL018C	1.82008	0.0620977
YMR175W	-0.487616	0.0625419
YGL179C	1.26065	0.0625419
YGL072C	-0.553367	0.0625419
YDR439W	2.71307	0.0626804
YDL035C	-2.68789	0.0626804
YNL054W	-2.68761	0.0626804
YBL008W	-0.683633	0.0627876
YEL028W	0.507381	0.062874
YCL074W	0.530201	0.062874
YKL002W	1.49782	0.062916
YLR306W	0.574097	0.0636002
YPL215W	-0.572903	0.0636002
YNL146C-A	-0.638799	0.0637826
YGR182C	0.61436	0.0638729
YIL044C	-0.517651	0.0645289
YAR042W	0.54536	0.065175
YAR030C	0.588272	0.0654685
YJL139C	-0.691846	0.0654685
YKR035C	-0.84158	0.0654685
YPR179C	0.514371	0.065702
YMR188C	-0.52009	0.0660246
YAL030W	0.551802	0.0660246
YBR084W	-0.892175	0.0664305
YDR405W	-0.563345	0.0664305
YKL003C	1.15013	0.0668512
YNL295W	0.479845	0.0669992
YOR376W	-0.528863	0.0680295
YIL130W	-0.489869	0.0681906
YDR512C_3	-0.6667	0.0681906
YMR276W	0.51599	0.0685089
YIL165C	-0.55248	0.0685089
YKR102W	0.790545	0.0685498
YOR379C	1.38249	0.0685498
YOL059W	-0.598571	0.0688288
YNL154C	0.477576	0.0690938
YMR111C	0.465078	0.0692157
YNR051C	0.71473	0.0697933
YOR201C	0.716127	0.0698666
YDR147W	-0.640182	0.0699835
YDL136W	0.508214	0.0703975
YHR175W-A	-0.791649	0.0712229
YIL123W	-0.592459	0.0713832
YDR048C	-0.623095	0.0718155
YKL029C	-0.58721	0.072087
YDR063W	-0.462064	0.072087
YIL038C	0.569092	0.0722642
YER173W	-1.13142	0.0722741
YHR029C	-0.634253	0.0722741
YDL026W	-0.540174	0.0731656
YGR063C	0.820857	0.0743199
YFL056C	0.518425	0.0749654
YDL052C	1.0128	0.0762357
YPR075C	-0.526192	0.0763486
YLR303W	0.605509	0.0763486
YKL096W	0.537959	0.0763486
YJL136W-A	-0.649927	0.0778131
YDR384C	0.519175	0.0778131
YDL091C	-0.915896	0.0778131
YBR241C	-0.47718	0.0778131
YEL050C	-0.76238	0.0779622
YMR174C	-0.542396	0.0787187
YBR296C	0.458257	0.0787547
YOR199W	0.451167	0.0789533
YAL066W	0.554991	0.0791135
YMR244C-A	0.50493	0.0797312
YOL073C	-0.539884	0.0801369
YNL305C	0.503528	0.0808702
YEL043W	0.57385	0.0808702
YBR272C	-0.607196	0.0809618
YCR063W	3.33464	0.0834616
YOR007C	0.524219	0.0836025
YJR049C	-0.543675	0.0838031
YAL015C	0.510694	0.0848049
YPR064W	-0.715761	0.0851036
YAR035C-A	-0.706346	0.0851902
YKL169C	-0.652661	0.0854105
YPR046W	-0.455901	0.0857224
YOR293C-A	-0.602771	0.0868279
YGR151C	0.447965	0.0868279
YNL268W	-0.851688	0.0881005
YOR183W	0.819868	0.0893463
YML103C	0.484072	0.0894791
YIL009C-A	0.504858	0.0895962
YKL031W	0.471297	0.0901013
YML089C	0.50058	0.0902395
YML115C	0.922084	0.0902395
YPL061W	-0.466052	0.0902395
YFL007W	1.07993	0.0902395
YNL288W	0.458874	0.0902746
YDR509W	0.941616	0.0905246
YGL219C	-0.915669	0.0905246
YML009C_4	0.495042	0.0907496
YLR217W	0.516267	0.0907496
YNL076W	-0.466511	0.0909029
YDR474C	-0.772774	0.0911826
YER181C	-0.698056	0.0927544
YIL015W	-0.489222	0.0937724
YBR131W	2.23473	0.0944341
YDR020C	-2.20967	0.0944341
YJR073C	1.53593	0.0965883
YPL056C	0.44337	0.096772
YDR409W	0.443846	0.0971702
YIL095W	-0.440438	0.0975818
YOR189W	0.50358	0.0975818
YKR026C	0.529354	0.0985792
YGR034W	0.583073	0.0986396
YCR019W	-0.428307	0.0986396
YAR023C	0.524373	0.0986516
YDL080C	-0.769502	0.0986516
YPR074C	31.3133	0.0986516
YGL191W	-0.455354	0.0988021
YCL058C	-0.818819	0.0990844
YOR083W	0.506054	0.100061
YOL111C	0.5076	0.100516
YIL119C	-0.472825	0.100516
YDL134C	-0.437849	0.100731
YDR169C-A	-1.24087	0.100731
YCR037C	0.424966	0.10169
YKL110C	-0.623622	0.102078
YCR001W	-0.483199	0.102594
YGL157W	-0.86511	0.102997
YMR293C	-0.646731	0.103261
YLR055C	0.627779	0.103743
YMR294W	0.503224	0.103977
YJR032W	-1.5722	0.103977
YBL090W	-0.54915	0.10399
YLR318W	0.444171	0.10399
YKR054C	0.56031	0.10402
YGL192W	-0.804613	0.104555
YPR195C	0.424774	0.10523
YIL113W	-0.576294	0.105475
YNL202W	0.444478	0.105475
YMR182W-A	-0.512894	0.106153
YLL025W	0.431102	0.107813
YLR172C	-0.518082	0.10816
YFR031C-A	0.48203	0.108753
YDR348C	-0.534776	0.109564
YNL209W	-0.630004	0.1098
YKL018C-A	-0.629417	0.111087
YKL115C	-0.573072	0.111087
YMR048W	0.747297	0.111343
YOR223W	-0.417338	0.112415
YNR072W	0.515711	0.11299
YMR299C	0.547203	0.113054
YMR114C	0.440536	0.113054
YPR066W	-0.430566	0.11371
YAL044W-A	-0.646376	0.113811
YCL040W	-0.473375	0.113936
YIR029W	0.487108	0.11395
YNL014W_2	1.42776	0.11452
YBR146W	-0.810463	0.11452
YCR021C	0.472061	0.114563
YPL187W	0.486916	0.114684
YAL062W	0.555551	0.114684
YKL037W	-0.49085	0.114979
YPR172W	-0.460373	0.114979
YMR017W	0.47109	0.115203
YLR384C	0.522928	0.115203
YFR026C	0.418923	0.115502
YGL013C	0.44522	0.115534
YMR071C	0.41493	0.115534
YDR512C	0.847323	0.115534
YHR200W	-0.701126	0.115817
YMR058W	-0.684824	0.115817
YER007C-A	0.519055	0.116019
YGL014W	0.461792	0.116019
YOR042W	0.419361	0.116019
YJR055W_2	1.09048	0.116622
YDR237W	-0.784357	0.117712
YCL025C	-0.40316	0.1184
YDR512C_2	-0.53772	0.1184
YGL244W	1.77771	0.119468
YLR372W	1.30825	0.120506
YMR170C	0.41413	0.120795
YGL087C	0.422303	0.12128
YEL071W	0.410295	0.123676
YMR230W	-0.630035	0.123676
YGR027C	0.598583	0.123891
YMR041C	0.508745	0.124263
YLR373C	0.929845	0.125206
YLR233C	0.567679	0.125206
YDL046W	-0.584635	0.125565
YFL025C	0.557169	0.12573
YLR018C	0.634789	0.12573
YIL073C	-0.399859	0.126463
YDR084C	-0.412268	0.126934
YBR157C	-0.779198	0.12695
YOR197W	0.467713	0.127745
YAR035W	0.468084	0.127751
YPL052W	-0.478329	0.128577
YIL035C	-0.409147	0.129595
YHR120W	-0.409276	0.130193
YKL096W-A	0.71107	0.130321
YOL008W	-0.409789	0.132136
YOL042W	-0.452951	0.132293
YHR086W-A	-0.509016	0.132301
YBR288C	0.67501	0.132565
YNL327W	0.404393	0.132565
YIL015C-A	0.406092	0.134061
YNR032W	0.718497	0.134084
YAL058C-A	0.406035	0.134084
YMR316C-B	0.450652	0.134084
YGR054W	-0.43615	0.134172
YLR269C	0.39457	0.134172
YHR004C	2.47246	0.134172
YOR141C	2.47185	0.134172
YDR359C	2.47177	0.134172
YBR147W	-0.579771	0.134218
YKL077W	-0.468371	0.134461
YER084W	0.473962	0.134745
YGR053C	-0.483192	0.135402
YIL100W	0.593008	0.135842
YDR347W	-0.613383	0.136251
YIL127C	-0.689795	0.13631
YML050W	0.452372	0.136566
YLR281C	0.429938	0.137305
YGR139W	0.460352	0.137308
YFR047C	-0.402995	0.137308
YPL035C	0.498394	0.137418
YFL006W	0.448073	0.139412
YER053C-A	-0.548023	0.139412
YLR324W	0.504163	0.140455
YER002W	-0.466704	0.141271
YBR105C	-0.557678	0.141602
YER143W	-0.794054	0.142301
YHR038W	-0.403478	0.14252
YMR009W	0.453701	0.142543
YDR122W	0.411916	0.142548
YOL163W	-0.418103	0.143361
YML030W	0.402053	0.143992
YHL008C	0.520981	0.144092
YDL122W	-0.50499	0.144097
YDR389W	0.437471	0.145281
YER129W	1.36666	0.145281
YOL095C	-1.34097	0.145281
YER092W	0.534351	0.146298
YNL065W	-0.485524	0.147703
YMR070W	0.387143	0.148132
YIL099W	-0.514129	0.148239
YPL019C	-0.445296	0.148864
YDR278C	-0.477891	0.148885
YOL019W-A	-0.491448	0.149687
YJL077C	0.393759	0.150233
YLR207W	0.435133	0.150233
YGL180W	-0.681401	0.151219
YDL130W	0.457457	0.151411
YMR018W	0.483271	0.151652
YGL064C	-0.953232	0.152476
YMR035W	-0.487059	0.153131
YNL073W	1.01243	0.154483
YDR540C	-0.470819	0.154483
YHR079C-B	0.462415	0.154768
YHR204W	-0.412638	0.154879
YGR242W	0.38829	0.154988
YNL130C-A	-0.625162	0.155741
YDR269C	-0.804475	0.15599
YBR022W	-0.483523	0.15599
YOL003C	-0.38817	0.15599
YOR298C-A_3	-0.486271	0.157764
YLR096W	0.401666	0.157861
YHR003C	0.392358	0.158969
YDR408C	31.0908	0.159304
YER091C	-31.0781	0.159304
YML097C	-31.0779	0.159304
YDR425W	0.380329	0.159304
YMR143W	0.553681	0.159351
YDR070C	-0.409883	0.160041
YBL024W	-0.492976	0.160385
YHL031C	-1.66563	0.160385
YNL079C	-1.66503	0.160385
YIL158W	-0.593963	0.160385
YDR265W	-0.41944	0.160385
YDR149C	0.720193	0.162671
YLR003C	-0.389282	0.164021
YJR131W	0.383121	0.164021
YLR084C	0.518892	0.164077
YJR135W-A	0.946207	0.164077
YBR063C	-0.552765	0.165557
YPR189W	-0.400638	0.165557
YGL170C	-1.25053	0.167342
YBR133C	-0.836074	0.16792
YMR029C	0.457992	0.168173
YER095W	0.729007	0.168173
YNL227C	0.646045	0.168173
YGR132C	0.591823	0.168621
YKR101W	0.448597	0.168621
YHR095W	-0.387835	0.169376
YGL032C	0.393719	0.169792
YMR215W	0.414573	0.170662
YAL053W	0.408363	0.170838
YNL332W	0.37751	0.171743
YEL016C	0.375548	0.171869
YBL011W	0.458279	0.172105
YBR071W	-0.419922	0.172682
YER048C	0.386401	0.173394
YBR298C	-0.402968	0.173394
YBR106W	1.82038	0.173461
YKR064W	-0.457703	0.173745
YJL121C	0.473496	0.173903
YHR157W	-0.403618	0.173903
YKL197C	-0.418497	0.173903
YPL058C	0.460117	0.174067
YHL002W	0.402771	0.174556
YFR036W	-0.38382	0.174556
YMR025W	0.437837	0.174556
YDR500C_4	-1.42732	0.175648
YJL016W	0.419107	0.175648
YER110C	-0.42109	0.176543
YLR063W	-0.400237	0.17691
YDR523C	-0.739731	0.177098
YLR368W	0.475395	0.177098
YDL094C	-0.605261	0.177098
YIR035C	0.373684	0.177098
YOL045W	0.432355	0.177098
YJR125C	-0.446662	0.177098
YKR087C	-0.546201	0.177884
YGR255C	-0.511931	0.180047
YGL131C	-0.645711	0.180418
YBR219C	0.389904	0.180418
YER037W_2	-0.558855	0.180644
YNL294C	0.411059	0.181397
YDL222C	-0.423544	0.182774
YKR084C	0.866621	0.182774
YCR014C	-0.374429	0.182875
YOR112W	0.369741	0.183014
YPR128C	-0.383895	0.183014
YBL032W	-0.420319	0.183283
YNL193W	0.376247	0.183283
YDL160C	2.01266	0.183283
YDR491C	2.01256	0.183283
YNR006W	-1.98716	0.183283
YOR126C	0.54006	0.183283
YOR087W	0.431085	0.18529
YLL058W	0.365963	0.186083
YGL184C	-0.665641	0.186083
YNL325C	-0.38022	0.186083
YDL048C	-0.495635	0.186083
YLR453C	-0.416465	0.187124
YLR461W	0.420353	0.187325
YLR425W	1.11938	0.187331
YOR298C-A	-0.578969	0.187331
YKR035W-A	0.586497	0.187427
YFR010W	-2.98743	0.187985
YMR091C	-2.9874	0.187985
YCR061W	0.45219	0.187985
YJL122W	0.387176	0.188031
YNL231C	-0.369926	0.18915
YPR096C	-0.442534	0.189453
YLL038C	0.421881	0.189453
YPL008W	-0.731943	0.189453
YGR089W	-0.530369	0.189779
YDR015C	-0.421858	0.189779
YGL057C	-0.704461	0.189779
YLR382C	0.910788	0.189823
YPR013C	0.625481	0.190076
YBR248C	-0.365686	0.190296
YLR216C	0.449939	0.190296
YBR249C	-0.388211	0.190296
YMR078C	1.515	0.190296
YOR364W_3	-1.48939	0.190296
YNL179C	0.484908	0.190296
YGL136C	-0.732567	0.190296
YBL095W	-0.43384	0.190296
YCL001W-B	0.680389	0.190296
YIR044C	-0.446887	0.190941
YEL017C-A	-0.368421	0.190941
YFR013W_3	0.454548	0.191126
YML087C	0.378895	0.191434
YDL154W	0.372308	0.191434
YML062C	0.484394	0.191871
YDR403W	0.377096	0.191871
YGR141W	-0.36637	0.192128
YEL059W	0.365793	0.192128
YDR009W	0.415203	0.192128
YML004C	-0.492132	0.192128
YOL086W-A	-0.540662	0.192128
YML129C	-0.418178	0.193267
YGL236C	-0.671859	0.193267
YMR247W-A	-0.56784	0.193267
YMR199W	0.361072	0.193267
YLR114C	0.369397	0.193558
YNL266W	-0.363787	0.194122
YML001W	0.806071	0.194122
YGR138C	0.370972	0.194294
YDL011C	0.682786	0.194312
YGR101W	-0.514257	0.194604
YMR191W_3	-0.360744	0.194613
YIL120W	-0.376451	0.195017
YLL013C	0.368562	0.196405
YJL169W	0.381218	0.196429
YDR406W	0.401357	0.196759
YPR093C	0.41176	0.197517
YLR228C	0.417156	0.197571
YOR027W	0.374403	0.197797
YPL193W	1.01253	0.197797
YGL240W	-1.30936	0.197797
YHL034C	0.519394	0.197797
YIL027C	-0.388267	0.198367
YER113C	-0.986944	0.198367
YCL026C-A	0.510067	0.199305
YAR037W	0.407898	0.199305
YBR026C	-0.467905	0.199625
YLL053C	0.360357	0.200331
YER140W	-0.75774	0.200358
YLR110C	1.06367	0.200943
YGL071W	1.06309	0.200943
YML084W	0.401431	0.20171
YOR347C	-0.410211	0.20171
YBR025C	0.597398	0.20255
YPL038W-A	-0.436484	0.202722
YIL002C	-0.361235	0.202722
YBR058C-A	-0.703248	0.202722
YJL157C	0.402574	0.202873
YPR152C	-0.347621	0.202873
YFR008W	0.584151	0.202873
YMR238W	0.395221	0.202873
YPR022C	0.544058	0.203088
YNL086W	-0.682787	0.203272
YIR031C	0.363729	0.203272
YIR038C	0.35967	0.203432
YBR260C	-0.356443	0.204555
YJL051W	0.361598	0.204555
YHR134W	0.428846	0.204555
YBR010W	-0.457878	0.204632
YJL071W	1.59729	0.204632
YDR508C	-0.625573	0.2071
YDR200C	-0.835352	0.207418
YCR002C	-0.708855	0.207958
YLR070C	0.366459	0.207958
YOR297C	0.354893	0.207958
YMR204C	0.345101	0.207996
YOR337W	-0.457696	0.208185
YNL268W_2	-0.773244	0.2082
YHR006W	-0.392377	0.209285
YOR356W	-0.397495	0.210357
YGR227W	-0.394356	0.211385
YEL042W	0.474992	0.213119
YGL042C	-0.5789	0.213546
YML121W	0.406196	0.21364
YCR003W	-0.462519	0.21369
YGR292W	-0.545203	0.214412
YHR033W	-0.398989	0.214412
YLL029W	0.451263	0.214412
YML111W	-0.402783	0.214412
YBR273C	0.440094	0.21454
YGL006W-A	-0.559237	0.218477
YMR193C-A	-0.354324	0.220307
YDR506C_2	-0.657474	0.220336
YDR424C	0.366961	0.220336
YDR095C	-0.359561	0.220941
YJR011C	0.346051	0.221335
YMR182C	0.349587	0.223206
YNL201C	-0.387929	0.223226
YBR059C	0.494951	0.223226
YDR031W	-0.433383	0.223226
YMR162C	-0.35508	0.223226
YKL061W	0.340225	0.223389
YML052W	0.402403	0.223538
YHR022C-A	-0.874945	0.223659
YGL085W	0.352911	0.223926
YHL037C	-0.347188	0.223926
YMR272W-B	-0.558552	0.224066
YML042W	-0.37422	0.224172
YJL048C	0.344472	0.224172
YMR164C	0.385003	0.224275
YBR228W	0.360579	0.224374
YEL007W	-0.383549	0.224872
YBR164C	-0.679565	0.225661
YBR019C	-0.397418	0.225661
YML005W	0.422888	0.225904
YNR039C	-0.421516	0.227312
YER019C-A	0.357712	0.227875
YEL062W	-0.333553	0.228174
YPR097W	-0.356352	0.228255
YJL117W	0.365362	0.228295
YKL179C	0.402949	0.228441
YER093C-A	0.342483	0.228833
YLR170C	-0.35348	0.228903
YJR115W	-0.34304	0.228903
YDR483W	-0.733344	0.229398
YKR078W	0.407475	0.229666
YOL151W	-0.361329	0.229666
YIL125W	-0.430813	0.231441
YFL011W	0.377932	0.231729
YML009C_2	0.377858	0.231729
YDR001C	-0.344618	0.232057
YLR219W	-0.342846	0.2334
YJR055W	0.741116	0.2334
YHR044C	-0.390788	0.233425
YLR081W	0.488428	0.233425
YHR161C	0.358031	0.233425
YJL064W	0.348271	0.233544
YPL134C	0.341649	0.233678
YLR287C-A	-0.633496	0.233919
YKL048C	0.596829	0.233925
YOR363C	0.445955	0.233925
YPR123C	-0.514119	0.234636
YBR205W	0.375625	0.236134
YDR157W	-0.843608	0.236137
YJL013C	0.341463	0.236137
YCR062W	-0.427089	0.237614
YHR092C	-0.350547	0.23804
YDR462W	-0.61977	0.23804
YBR295W	0.453882	0.23804
YDR004W	0.459325	0.238692
YPR184W	-0.349607	0.239544
YGR106C	-0.588897	0.239544
YMR292W	0.333524	0.239544
YNL157W	0.338337	0.239544
YOR355W	-0.437815	0.23986
YAL036C	0.415032	0.239954
YGL041C	-0.38464	0.239954
YCL061C	0.498042	0.239954
YNR007C	-0.390165	0.239954
YFR024C	-0.610153	0.240208
YJR108W	-0.377594	0.241018
YAL051W	0.373607	0.241175
YDR135C	-0.335705	0.241255
YBL008W-A	-0.557797	0.241739
YFL013C	0.846823	0.241833
YDR354W	30.8278	0.241833
YCR024C	30.8278	0.241833
YER069W	30.8276	0.241833
YDR008C	-30.815	0.241833
YPR135W	-30.8149	0.241833
YER123W	0.893716	0.241849
YDR500C_3	1.07204	0.242561
YNR071C	0.346406	0.242798
YIL107C	-0.374857	0.242798
YKL127W	0.395272	0.242798
YOR276W	-0.422253	0.242798
YIL047C	0.326696	0.242798
YOL027C	-0.371472	0.243187
YPR149W	-0.370189	0.243383
YJL049W	0.382511	0.243383
YLR039C	0.390104	0.243383
YPR140W	-0.345025	0.243416
YPR198W	-0.328109	0.244037
YDL022W	-1.12496	0.244037
YAL031C	0.419402	0.244037
YER066C-A	-0.342849	0.244342
YML095C-A	-0.724817	0.244342
YGL146C	-0.724648	0.244342
YPR078C	-0.449713	0.244462
YEL023C	0.337445	0.245346
YDR112W	-0.398563	0.245365
YDL073W	-0.611554	0.245365
YGR214W	-0.698164	0.245365
YPL232W	0.411769	0.245365
YAR040C	0.374204	0.245437
YHR127W	-0.332485	0.245437
YOR002W	0.325819	0.245437
YDR388W	-0.557344	0.245437
YJR079W	0.402473	0.245437
YEL049W	0.333172	0.246512
YBR075W_2	-0.483414	0.246648
YGR283C	0.346579	0.246648
YCR007C	-0.480918	0.247243
YGR170W	0.328165	0.247243
YNL199C	-0.572496	0.248307
YFR007W	0.325898	0.248855
YOR165W	0.340266	0.248855
YDR270W	-0.351423	0.249004
YMR154C	-0.36307	0.249348
YPR129W	0.359504	0.249756
YER019W	0.499069	0.251404
YJR060W	0.533648	0.251442
YGL213C	0.396384	0.251442
YOR296W	-0.362534	0.252902
YCL035C	-0.3579	0.253021
YPL123C	-0.377365	0.253578
YGL152C	-0.418965	0.254982
YGL186C	-0.642574	0.255013
YBR191W	-2.15701	0.255605
YIL069C	0.341815	0.256287
YGR260W	0.333336	0.256296
YNR061C	-0.328142	0.256816
YNR056C	0.338047	0.256816
YJR133W	0.362554	0.256855
YDL194W	-0.461632	0.256855
YBR075W_4	-0.503339	0.256855
YNL055C	-0.542133	0.257342
YNL025C	-0.784984	0.259287
YAL045C	0.40717	0.259287
YMR226C	-0.327926	0.261569
YLR257W	0.370729	0.261825
YDL062W	1.49839	0.262748
YKL105C	0.385294	0.263823
YPR067W	2.82041	0.263823
YPL207W	-0.414815	0.263823
YDR501W	0.654494	0.26422
YGR205W	0.355963	0.264367
YDL061C	-0.713665	0.264367
YFR020W	0.328718	0.264982
YFR001W	0.690452	0.264982
YLR004C	-0.324828	0.264982
YCR066W	-0.434099	0.264982
YML056C	0.343081	0.264982
YML083C	0.361669	0.266285
YAL018C	0.368691	0.266323
YIL161W	-0.346024	0.268069
YOL118C	0.426726	0.268342
YOL093W	-0.366642	0.268678
YKL010C	0.344329	0.270434
YJL163C_2	-1.26737	0.270441
YGR184C	-1.2671	0.270441
YIR013C	-0.393652	0.270553
YPL004C	-0.369337	0.271657
YER163C	-0.61718	0.273111
YDR360W	-0.349366	0.273111
YFL055W	0.312318	0.275459
YKL208W	-0.32112	0.275702
YBR077C	0.750021	0.275702
YGL118C	-0.650272	0.275702
YGR130C	0.331987	0.275702
YML058W	0.320614	0.27623
YLR292C	0.325593	0.276594
YDL104C	0.319695	0.276755
YLL061W	0.319996	0.276755
YNL108C	0.389518	0.277123
YKL096C-B	-0.547455	0.277627
YDR345C	0.322613	0.278543
YBR120C	-0.527376	0.278864
YJL068C	0.360378	0.278864
YPL271W	0.852021	0.280474
YMR297W	-0.320044	0.281949
YMR098C	-0.491334	0.281949
YCL026C	-0.316941	0.28201
YFR018C	0.362067	0.282568
YDL085C-A	-0.501219	0.282568
YDL085W	-0.516127	0.283218
YBR145W	-0.483308	0.283218
YLR455W	-0.490004	0.283218
YBR016W	0.378701	0.283218
YER059W	-0.322904	0.283218
YDR332W	-0.385758	0.283218
YOR006C	0.358392	0.283218
YBL089W	0.313611	0.283603
YGL009C	0.365364	0.283823
YML078W	0.381821	0.283823
YBR046C	-0.512753	0.284244
YGR263C	0.352146	0.284244
YCL049C	-0.35239	0.284284
YMR081C	0.306456	0.285023
YPR053C	-0.385759	0.285597
YLR395C	0.307732	0.286749
YFL004W	-0.525901	0.287304
YIL140W	-0.394325	0.287818
YLR443W	0.318993	0.289941
YOL041C	0.417939	0.291457
YML032C	1.59792	0.291457
YJR134C	0.317261	0.292623
YMR302C	0.382564	0.292855
YDL200C	0.3169	0.292855
YBR141C	-0.562247	0.292855
YEL004W	0.312259	0.2932
YGR135W	0.544823	0.294334
YCR051W	0.332506	0.294334
YML123C	0.308487	0.294334
YLR406C-A	0.696514	0.294402
YGR237C	-0.305797	0.294494
YGR230W	0.320287	0.294566
YJR083C	-0.374399	0.296884
YNR004W	-0.443169	0.297217
YGL025C	0.802234	0.299228
YKR042W	0.379669	0.299228
YMR011W	0.344494	0.300868
YIR028W	0.333903	0.300868
YMR319C	0.302855	0.300868
YKL066W	0.366329	0.300868
YOR020W-A	-0.513567	0.300868
YLR021W	0.4247	0.301356
YCL010C	-0.466499	0.302245
YLL040C	-0.313949	0.304218
YPR114W	0.394287	0.305272
YLR220W	-0.375677	0.305527
YHR116W	-0.293922	0.305611
YFR044C	-0.309694	0.307687
YLR209C	-0.313489	0.307687
YHR037W	0.310175	0.307966
YMR063W	0.35068	0.308225
YGL096W	-0.523683	0.309151
YDL063C	0.842748	0.309367
YMR118C	-0.816891	0.309367
YKR052C	-0.375775	0.309816
YGR072W	-0.330352	0.309816
YOR371C	-0.297532	0.310424
YDR423C	0.333569	0.31081
YEL052W	0.418795	0.311489
YNL021W	-0.51552	0.312255
YDL215C	0.308295	0.312255
YNL014W	0.790304	0.312255
YDR514C	-0.529113	0.312285
YER097W	0.347468	0.315484
YMR020W	0.300463	0.316443
YMR178W	-0.295985	0.317169
YGR163W	-0.452888	0.318633
YPR153W	-0.336831	0.318645
YBR064W	-0.348709	0.319077
YDR065W	0.53003	0.319077
YHR133C	-0.29844	0.319618
YDR378C	-0.41823	0.320111
YCR076C	0.293321	0.320828
YGL253W	0.360896	0.321174
YPR171W	0.299602	0.321174
YER128W	-0.627369	0.321174
YDR329C	-0.294889	0.321174
YIL132C	-0.372344	0.321174
YPL048W	-0.342569	0.321174
YMR144W	0.300942	0.322004
YGR288W	0.328319	0.322004
YJL037W	0.295922	0.322004
YEL022W	-0.526792	0.323749
YJR050W	-0.322385	0.324078
YAL017W	0.347013	0.324078
YLR069C	-0.435648	0.324078
YDL223C	-0.369031	0.324078
YLR120C	-0.355565	0.324078
YFL032W	-0.343542	0.324078
YNL268W_3	-0.987223	0.324116
YKL008C	0.354756	0.324732
YGR142W	0.304576	0.325148
YOR328W	0.311985	0.325243
YLR428C	-0.298355	0.325754
YOL147C	-0.76495	0.325754
YLR183C	-0.289266	0.326889
YNL279W	0.305713	0.327036
YLR053C	-0.305419	0.327702
YPL130W	-0.298333	0.328143
YDR255C	-0.353013	0.328212
YDR276C	0.431257	0.33025
YHL019C	-0.367038	0.330284
YER149C	-0.519778	0.330994
YLR283W	0.323613	0.330994
YLR142W	0.292056	0.331161
YLR218C	0.299716	0.331812
YBR261C	0.347325	0.331867
YMR062C	0.507661	0.331867
YFL043C	0.297445	0.332421
YNR069C	-0.506575	0.332918
YMR194C-A	-0.335896	0.332918
YOR065W	-0.333261	0.334413
YML100W-A	0.294975	0.334413
YGR200C	0.39795	0.334413
YPL046C	-0.297045	0.335139
YML020W	0.366714	0.336859
YBL028C	-0.288905	0.336859
YBR137W	0.576482	0.336859
YDR261C	-0.314765	0.337203
YMR173W_2	-0.653058	0.337203
YNL292W	0.290712	0.338388
YER041W	0.28417	0.338388
YBL106C	-0.362182	0.338388
YPR131C	1.3912	0.338589
YFR006W	0.290719	0.339154
YBR045C	-0.359016	0.33945
YOL015W	-0.302006	0.339988
YKL040C	0.290755	0.341114
YNR010W	0.778462	0.341981
YPR040W	-0.365078	0.341981
YER028C	-0.325506	0.344724
YLR044C	0.337696	0.344933
YPL225W	0.309895	0.344933
YHR198C	0.3274	0.344933
YOR135C	-0.541157	0.345632
YGR193C	-0.28041	0.346073
YHR007C-A	-0.448243	0.346226
YLL015W	0.336568	0.349394
YDL056W	-0.926322	0.349612
YDR034C	-0.4384	0.350253
YMR160W	-0.354047	0.350686
YIL037C	0.29171	0.350686
YDL069C	-0.379589	0.350826
YBL071C	-0.300084	0.351884
YPL086C	0.610902	0.352289
YEL038W	0.290121	0.352289
YLR178C	0.344437	0.352312
YNL335W	0.283741	0.352908
YCL036W	-0.287616	0.352912
YHL042W	-0.289688	0.353753
YGL059W	0.29075	0.354479
YOR298C-A_4	-0.340026	0.354479
YCR095C	-0.479958	0.354479
YLR192C	2.01272	0.354479
YGR271C-A	2.01257	0.354479
YKL023W	-0.301113	0.354479
YLR451W	0.286013	0.355386
YBR284W	-0.353915	0.355386
YER049W	0.286018	0.355386
YHR078W	-0.288931	0.355481
YNL264C	0.325391	0.355577
YGR037C	0.362033	0.35836
YAR029W	0.36058	0.358518
YGR217W	0.294894	0.358518
YOL052C	-0.3762	0.358518
YBL060W	0.349685	0.358518
YPL194W_3	-0.526079	0.361294
YDL159W-A	-0.572224	0.362239
YPL277C	-0.4534	0.36232
YMR291W	0.282772	0.362385
YJL083W	0.283917	0.363683
YDR128W	-0.318494	0.363683
YKR016W	-0.317155	0.365867
YJR129C	0.286228	0.366723
YGL039W	0.282221	0.366838
YFL010W-A	-0.639877	0.366914
YBR227C	-0.280655	0.367172
YBL049W	0.298927	0.367172
YDR401W	0.466012	0.36824
YPL115C	-0.29056	0.36824
YDR205W	-0.384469	0.36824
YML120C	0.28118	0.36862
YDR073W	-0.327431	0.36862
YPR087W	0.382979	0.36862
YMR012W	0.315542	0.36862
YMR172C-A	0.279309	0.36862
YCR036W	-0.325029	0.369595
YJL017W	-0.316175	0.369646
YAL048C	-0.41168	0.370135
YKR048C	0.28901	0.370135
YLR185W	0.427723	0.370497
YDR043C	-0.34386	0.370785
YAR028W	0.346908	0.370785
YGL175C	-0.559098	0.370793
YJL094C	-0.499369	0.370793
YOR114W	-0.279979	0.370793
YDL125C	-0.323588	0.371364
YHR168W	-0.359421	0.371364
YNL228W	0.628316	0.371619
YHR155W	-0.28593	0.371619
YFR032C-B	-1.07493	0.372438
YOR061W	-0.335698	0.372594
YNL259C	0.272404	0.372877
YGR273C	0.562999	0.372877
YOR161C	-0.341733	0.372877
YML036W	-0.739324	0.372877
YGL084C	-0.646075	0.372877
YGR169C-A	30.5057	0.372877
YHR010W	30.5056	0.372877
YDL081C	-30.4932	0.372877
YLR403W	-30.4932	0.372877
YOL058W	-30.4932	0.372877
YFR030W	-30.4931	0.372877
YDR516C	-30.493	0.372877
YDR503C	-0.520431	0.37363
YFR022W	0.281074	0.374924
YGR123C	0.31066	0.375008
YMR060C	0.515428	0.375634
YHR121W	-0.280496	0.376151
YCL060C	-0.287896	0.37731
YBR266C	-1.44685	0.37731
YJL200C	-1.4465	0.37731
YER151C	2.59798	0.37731
YJL176C	2.59774	0.37731
YJL200C_2	-2.57211	0.37731
YER066W	-0.285041	0.377353
YPR014C	0.278217	0.37781
YOR352W	-0.341743	0.378183
YGL079W	0.274281	0.378265
YBL063W	-0.275167	0.378415
YEL072W	0.273244	0.380933
YOR376W-A	-0.32945	0.380933
YBR018C	-0.30252	0.382812
YLR064W	-0.290243	0.382812
YPL152W-A	-0.344544	0.38319
YGR096W	-0.312447	0.38332
YDR028C	-0.920177	0.386393
YLL020C	-0.33199	0.387491
YPL098C	0.336989	0.388304
YOR078W	0.56208	0.388872
YBL091C-A	0.270636	0.388953
YOR234C	0.335935	0.388953
YJR104C	0.372695	0.388953
YDL144C	0.268346	0.388953
YPR057W	-0.320858	0.388953
YDR024W	-0.341002	0.388953
YFR043C	-0.306255	0.392665
YLR099C	0.350965	0.392665
YHR091C	0.597538	0.393215
YIL111W	-0.572119	0.393215
YDL129W	-0.298833	0.39424
YPR100W	0.650257	0.395447
YBR085C-A	-0.371466	0.395458
YLR011W	0.279047	0.396047
YCL046W	-0.366827	0.396047
YOR059C	0.265683	0.399026
YPR101W	0.483883	0.399927
YLR068W	0.431388	0.399983
YPL173W	-0.409441	0.399983
YER114C	0.505091	0.40057
YBL010C	0.271621	0.401007
YOR381W	0.300159	0.40181
YLR206W	0.267899	0.403728
YIL046W-A	-0.539053	0.403748
YOL004W	-0.987261	0.404615
YMR295C	0.265486	0.404615
YHR180W	-0.274845	0.405043
YBL065W	-0.465585	0.405043
YAL014C	0.307412	0.405237
YBR242W	-0.265932	0.406508
YHR139C	-0.267831	0.407508
YJL042W	-0.371387	0.407508
YFL041W-A	-0.460439	0.408173
YNR065C	-0.264971	0.408807
YBL003C	-0.266919	0.409355
YPL256C	-0.259338	0.409489
YMR008C	0.300169	0.410333
YOL126C	0.267678	0.412137
YBL013W	0.301256	0.412533
YPL137C	-0.295306	0.412941
YFL020C	0.260474	0.412941
YMR141C	0.261543	0.413967
YCL011C	-0.303594	0.414626
YIL135C	0.323314	0.414626
YCL069W	0.255484	0.414626
YKR050W	0.312645	0.414626
YMR172W	0.259485	0.416513
YMR187C	0.25781	0.416711
YJL163C_3	0.392599	0.417032
YER188W	-0.275401	0.417751
YOL062C	-0.259058	0.417751
YIL013C	-0.286093	0.417818
YPL248C	0.262636	0.418813
YBR195C	0.274373	0.418896
YER037W	-0.32449	0.418896
YPR054W	-0.308819	0.419048
YMR001C-A	1.11222	0.419273
YKR094C	-1.08721	0.419273
YMR086W	-0.293408	0.419467
YNL265C	-0.266767	0.420711
YLR144C	0.288495	0.420913
YDR321W	0.261052	0.421888
YDR363W-A	-0.41198	0.421888
YGL051W	0.357229	0.422066
YMR241W	0.327262	0.42337
YDL021W	-0.657432	0.423684
YOR327C	0.268057	0.424183
YOL024W	-0.263361	0.424332
YBR162W-A	-0.359927	0.426094
YHR115C	-0.254939	0.426622
YCR087C-A	0.257379	0.426622
YER182W	-0.495635	0.426622
YCL008C	1.59802	0.426622
YBR287W	-0.351126	0.427716
YDR120C	-0.297671	0.428518
YGR207C	0.258218	0.429972
YDR433W	-1.25046	0.429972
YBL007C	-1.25005	0.429972
YPL180W	-0.693882	0.430084
YFR012W	0.251724	0.43084
YNL175C	0.257175	0.431116
YOR314W	-0.256485	0.431116
YJR078W	-0.263095	0.431116
YKR089C	-0.283346	0.431116
YJR059W	0.303585	0.431116
YMR273C	-0.260849	0.431116
YJR054W	-0.248998	0.432552
YKL081W	0.292922	0.433141
YOR180C	0.939017	0.433141
YOR275C	-0.289116	0.433141
YOR284W	0.2597	0.434473
YJR142W	-0.247269	0.434933
YML113W	-0.25119	0.435621
YCR085W	0.282807	0.437028
YMR247C	0.253568	0.437821
YMR282C	-0.339858	0.43814
YLR136C	0.259843	0.438302
YCL055W	-0.247572	0.43833
YPL049C	0.289289	0.439036
YJR009C	0.252939	0.439036
YAL043C-A	0.344129	0.439134
YKR074W	0.304602	0.439134
YJR001W	0.252974	0.439716
YHL013C	0.274188	0.440243
YHR143W	0.304799	0.440373
YJR040W	-0.26067	0.440373
YML082W	0.30381	0.442432
YOR230W	0.269997	0.443909
YLR289W	0.264278	0.443964
YBR212W	-0.252744	0.444023
YLR279W	0.379149	0.444571
YDR506C_4	-0.492184	0.445047
YPR116W	-0.491681	0.445047
YGR144W	0.248165	0.445047
YDR284C	-0.261066	0.445298
YDR250C	0.255782	0.445379
YHR117W	-0.247563	0.445379
YML007C-A	-0.530687	0.445711
YDR485C	-0.665064	0.445711
YJL052W	-0.341409	0.445729
YLR036C	0.262932	0.445897
YMR034C	0.275814	0.445897
YLR200W	-0.446395	0.445897
YBL068W	-0.248218	0.446837
YBR169C	-0.317158	0.446837
YOR306C	0.249143	0.446837
YDL229W	-0.264693	0.446837
YDR515W	0.450242	0.446837
YNL111C	-0.468792	0.447559
YBR235W	-0.25764	0.447749
YMR121C	-0.260431	0.447966
YKR013W	0.29464	0.447966
YPL114W	-0.252892	0.448074
YKR045C	-0.259654	0.448074
YKL038W	-0.31747	0.448503
YER010C	0.251722	0.448503
YOR311C	-0.25649	0.448503
YBR297W	-0.269576	0.448772
YLR456W	-0.247449	0.449329
YLR446W	0.253056	0.450328
YFL015C	0.244331	0.450463
YDR111C	0.287012	0.450463
YKL207W	-0.259047	0.450463
YML081C-A	-0.301787	0.450974
YDR524C	0.359617	0.451265
YMR294W-A	0.285029	0.452354
YEL065W	0.246788	0.452354
YKL205W	0.298924	0.452354
YJL046W	-0.245042	0.452354
YPL112C	-0.243006	0.452354
YCL063W	-0.294781	0.452527
YDR089W	0.284527	0.452653
YIL056W	-0.309094	0.452851
YGL217C	0.251474	0.45439
YPL214C	0.331287	0.454443
YPR061C	-0.243272	0.456617
YPL250C	0.295648	0.456617
YDL128W	-0.282246	0.456617
YGL004C	-0.849875	0.456732
YGR174W-A	-0.397537	0.456732
YPR148C	-0.304495	0.456732
YMR258C	-0.272872	0.456988
YKR031C	-0.277104	0.457166
YIL137C	-0.258137	0.458682
YFR015C	0.24647	0.459027
YFR011C	-0.288909	0.459664
YOL103W	0.241949	0.460666
YBR128C	-0.371233	0.460666
YLR191W	-0.268617	0.460782
YFL052W	0.246243	0.460826
YEL063C	0.243743	0.460993
YFR032C	-0.247897	0.461231
YNL283C	-0.237503	0.462339
YJL191W_3	-0.379663	0.463143
YML024W	0.531072	0.463229
YFL028C	0.246126	0.463684
YHR147C	-0.398755	0.463684
YDR391C	0.313285	0.463853
YDL067C	0.427453	0.463853
YFR011C_3	0.367918	0.464146
YBR294W	-0.271996	0.464575
YPR021C	-0.389591	0.464575
YNL204C	-0.281069	0.464575
YMR158W-A	0.280145	0.464575
YEL039C	0.24401	0.464575
YCR107W	0.506015	0.466734
YEL057C	-0.251658	0.466734
YNL230C	-0.236378	0.466921
YLR413W	0.276523	0.466921
YGR235C	0.239093	0.467743
YDR080W	1.1281	0.467954
YML081W	0.330003	0.468091
YHR057C	0.251728	0.469355
YHR163W	-0.256185	0.469355
YMR223W	-0.240652	0.469355
YGR271W	-0.373844	0.469355
YHL027W	-0.268527	0.469473
YDR197W	-0.342447	0.469784
YCR033W	0.300661	0.469784
YOR384W	0.250657	0.469784
YER031C	0.261979	0.470053
YER073W	-0.246238	0.472252
YDL040C	0.484317	0.472308
YMR080C	0.288523	0.472391
YDR277C	-0.240203	0.47252
YGR081C	-0.35645	0.47252
YGR161W-C	-0.392799	0.47252
YBR191W_2	-1.7945	0.472586
YLL001W	0.395265	0.473621
YGL162W	0.749632	0.473621
YGR289C	-0.571897	0.474263
YHR071W	-0.293528	0.474643
YMR056C	-0.31007	0.475401
YML016C	0.298413	0.475401
YLR090W	-0.250501	0.475755
YOL098C	0.235185	0.476154
YOR286W	0.243313	0.476216
YKL025C	-0.240845	0.477969
YLR065C	0.354357	0.478851
YDR075W	-0.260501	0.478851
YDR199W	0.329347	0.478851
YDR207C	0.820167	0.478851
YER169W	-0.79445	0.478851
YPL047W	-0.267867	0.479355
YPR063C	-0.235621	0.47952
YNL314W	0.230883	0.480799
YIL141W	0.321745	0.481212
YPR068C	-0.239969	0.481212
YGL078C	0.347457	0.481309
YKL044W	0.290617	0.481309
YLR190W	-0.389823	0.481466
YFL051C	0.237961	0.481662
YER174C	0.672043	0.481896
YBR221W-A	-0.373924	0.482705
YHR130C	-0.239065	0.482705
YGL196W	0.242187	0.484098
YML051W	0.277919	0.484851
YOL012C	-0.458541	0.485736
YOL162W	0.238809	0.485736
YJL007C	-0.592935	0.485736
YNL270C	0.232589	0.485736
YDR344C	0.292805	0.486728
YNL299W	-0.235595	0.48789
YBR283C	0.255365	0.4881
YGR224W	-0.245145	0.488141
YLR180W	0.235968	0.48874
YKL217W	0.251662	0.489478
YKL176C	0.291414	0.489478
YDR357C	0.239822	0.489832
YBL078C	0.231158	0.490673
YKR003W	-0.236265	0.491152
YHR009C	-0.230735	0.492102
YGL164C	-0.366999	0.492781
YMR042W	0.26917	0.493687
YLR094C	-0.278729	0.493687
YOL047C	-0.231285	0.494383
YBL096C	0.30712	0.494383
YML099C	0.268103	0.494383
YGR199W	0.226448	0.49577
YMR167W	-0.228118	0.496366
YCL023C	0.232646	0.497935
YHR177W	-0.236626	0.497935
YLL006W-A	-0.369755	0.498221
YBR052C	-0.247544	0.49944
YCR065W	-0.291649	0.49944
YLR363W-A	0.562395	0.499819
YOR334W	-0.224144	0.499838
YNL269W	0.251464	0.500179
YHR017W	0.241939	0.500463
YHR114W	-0.228064	0.502197
YPL230W	0.254444	0.502197
YHR202W	0.245166	0.503421
YKR077W	0.256017	0.50457
YPL135W	-0.261444	0.50457
YCL051W	-0.226155	0.50457
YJL161W	-0.262789	0.50457
YMR157C	0.227269	0.50457
YOL057W	0.229079	0.504862
YJL123C	0.232316	0.508069
YLR016C	0.232178	0.50814
YLL007C	0.284609	0.508275
YLR174W	0.26367	0.508463
YOR338W	-0.232619	0.508463
YNL001W	-0.497719	0.508463
YOR147W	0.478995	0.508643
YDR102C	-0.229735	0.509808
YOL031C	0.232914	0.509808
YPL159C	0.228665	0.509808
YAR014C	0.302849	0.509808
YMR232W	0.2228	0.509808
YNL198C	-0.240107	0.509808
YNL020C	-0.241238	0.509808
YJR092W	0.226297	0.509827
YDR046C	-0.264235	0.509827
YER080W	0.226088	0.510395
YMR315W	0.225897	0.510395
YIL008W	0.306615	0.510395
YGL066W	-0.654719	0.510416
YNL275W	0.234977	0.510416
YKL047W	0.228429	0.5106
YBL056W	-0.229017	0.5106
YPR174C	0.23506	0.510873
YJL089W	0.287945	0.511881
YKR100C	-0.222582	0.512295
YHR093W	0.229154	0.513989
YOR271C	-0.252148	0.515497
YAL067C	0.276227	0.516652
YMR065W	0.256751	0.516941
YHR176W	-0.250961	0.516941
YPL095C	-0.22205	0.517202
YOR024W	0.222164	0.517906
YBR024W	-0.265196	0.51865
YJL137C	0.279207	0.51865
YDR107C	-0.227909	0.51865
YAL034C	0.232929	0.51865
YMR251W	0.225497	0.51865
YJL152W	0.297471	0.51865
YBL043W	0.281028	0.51865
YKR060W	0.297415	0.51865
YGR281W	0.222569	0.518762
YLR122C	0.221425	0.519261
YHR077C	-0.265232	0.52143
YDR139C	0.226741	0.52143
YGL149W	0.48297	0.52143
YER081W	0.219108	0.521457
YOL076W	-0.703515	0.521998
YOR251C	0.296059	0.522355
YML100W	-0.219141	0.522355
YDR109C	-0.250176	0.523278
YML027W	-0.292695	0.52352
YOR010C	0.220731	0.525127
YOR178C	-0.281947	0.525391
YNR052C	2.33466	0.525543
YBR268W	2.33457	0.525543
YGL203C	0.230381	0.525543
YPL205C	-0.403094	0.525543
YGL237C	-0.214446	0.525543
YHR080C	-0.227607	0.525543
YBR197C	-0.223708	0.525543
YOR030W	0.219985	0.525633
YCR008W	-0.248693	0.525633
YGR159C	1.15039	0.52591
YGR018C	0.225722	0.52591
YDR442W	0.597523	0.526366
YDL078C	-0.315268	0.526809
YHR150W	0.245523	0.526809
YAR002C-A	-0.241885	0.527001
YLR375W	0.222509	0.527291
YMR180C	0.219903	0.528229
YOL087C	0.311266	0.528765
YDR422C	-0.245227	0.528772
YOR304C-A	-0.228229	0.528908
YDR248C	0.227995	0.528938
YNL167C	0.422409	0.529395
YPL194W	-0.327909	0.529474
YEL036C	-0.775349	0.529582
YNL148C	0.295796	0.529582
YER158C	-0.374334	0.529582
YGR025W	0.21724	0.530047
YOL097W-A	-0.409445	0.530513
YMR191W_4	-0.213494	0.532612
YLR038C	-0.211857	0.533073
YNL323W	-0.236416	0.533325
YEL031W	0.919464	0.535075
YML058W-A	0.385939	0.535524
YHR131C	-0.218039	0.536139
YLR319C	-0.251122	0.536289
YBR293W	-0.310514	0.536566
YMR127C	0.222212	0.538426
YIR003W	-0.301718	0.538809
YEL006W	0.267513	0.538809
YAL005C	0.240369	0.538809
YMR284W	0.214606	0.538951
YHR167W	-0.299825	0.538951
YHR001W-A	-0.22288	0.538951
YBR072C-A	-0.298934	0.538951
YDL238C	-0.224303	0.539485
YOR038C	-0.215889	0.540711
YPL219W	-0.215056	0.541169
YHR013C	0.301316	0.541437
YMR174C_2	-0.225813	0.541437
YGR176W	0.218805	0.541437
YJR055W_4	1.42752	0.541437
YGR109C	0.259302	0.541437
YLL039C	-0.294196	0.542333
YDL086W	-0.337027	0.542333
YOR192C	0.246086	0.54234
YHR109W	-0.21413	0.542967
YGR295C	-0.242159	0.542967
YPL138C	0.220497	0.542967
YJR061W	0.217864	0.545734
YMR152W	0.211765	0.545734
YPL208W	-0.242785	0.545734
YOL109W	0.22188	0.546047
YLL019C	0.258968	0.546047
YKL098W	-0.258867	0.546047
YLR398C	0.250882	0.546047
YNL044W	-0.275847	0.546047
YGR121W-A	-0.336571	0.546047
YBR187W	-0.240791	0.547276
YKR092C	0.289155	0.547358
YPL196W	-0.24783	0.548387
YJR003C	-0.25706	0.549017
YBR222C	-0.237389	0.549845
YGL041C-B	-0.374532	0.549845
YPR018W	0.4026	0.550936
YJR114W	-0.333101	0.550936
YDL034W	-0.466614	0.550936
YDR504C	0.421489	0.550936
YBL009W	0.213914	0.550936
YER056C-A	-0.209786	0.550936
YNL183C	-0.248115	0.550936
YOL043C	0.217628	0.551232
YPR050C	-0.531441	0.55147
YML054C	0.242762	0.55147
YDR385W	-0.273622	0.55147
YOL029C	-0.211064	0.55155
YBL029C-A	-0.402614	0.55155
YDL149W	-0.208255	0.55155
YER079W	0.209395	0.551797
YJL103C	-0.33769	0.551797
YGR210C	0.209775	0.551797
YOR047C	-0.207356	0.554104
YBR069C	-0.314401	0.554196
YGR201C	-0.219853	0.556537
YGR178C	0.211307	0.556548
YBR226C	0.239166	0.55674
YBR233W	-0.234813	0.557192
YCR077C	0.512317	0.55735
YPL158C	-0.381756	0.557478
YDL076C	-0.38175	0.557478
YGR197C	-0.377516	0.557478
YMR126C	-0.242086	0.557478
YDR099W	0.209005	0.557478
YNL147W	-0.305172	0.557478
YMR169C_3	-0.23663	0.557478
YFL034W	0.234545	0.557771
YMR205C	30.0909	0.557771
YDL045W-A	30.0908	0.557771
YOL067C	30.0908	0.557771
YJL188C	30.0908	0.557771
YHR025W	30.0908	0.557771
YDR174W	30.0907	0.557771
YER090W	30.0906	0.557771
YBR171W	30.0906	0.557771
YPR060C	-30.0782	0.557771
YPL249C-A	-30.0781	0.557771
YHR022C	-0.211286	0.558201
YOR137C	0.239285	0.559183
YHL024W	0.239294	0.559656
YPR077C	0.242581	0.559656
YGR228W	-0.205186	0.562047
YAL002W	1.01289	0.562047
YKR004C-A	-0.987643	0.562047
YBL053W	-0.204278	0.562047
YER039C-A	-0.232818	0.563172
YLR138W	-0.235503	0.563464
YPL027W	-0.267154	0.564585
YDL072C	-0.359202	0.565089
YLR335W	0.20561	0.566506
YDR242W	0.366594	0.566506
YAR002W	-0.308961	0.566506
YDL155W	0.215602	0.566506
YDL123W	-0.22987	0.566688
YDR144C	-0.204027	0.566688
YPL221W	-0.205729	0.567169
YHR136C	-0.231653	0.567169
YMR230W-A	0.574396	0.567169
YLR315W	-0.251874	0.567169
YMR255W	0.202105	0.567169
YLR107W	-0.21193	0.567272
YLR102C	0.238707	0.567319
YPR011C	-0.284345	0.568281
YJL126W	0.239622	0.568773
YPR002W	0.218294	0.569281
YGR261C	0.266502	0.569536
YOL164W	-0.333388	0.569795
YGR187C	0.240002	0.569795
YAL054C	0.200074	0.569795
YCR025C	-0.229666	0.569795
YMR105C	0.203538	0.570726
YMR007W	0.245406	0.570989
YNL246W	-0.279729	0.571059
YCL012C	0.274981	0.573711
YER001W	0.201353	0.576289
YML101C	0.197464	0.576447
YKL113C	0.243353	0.576447
YGR249W	0.20232	0.576447
YDL036C	0.457213	0.576681
YPR200C	0.198779	0.577458
YDR428C	0.22803	0.577458
YOR343C	0.201845	0.577458
YAR003W	0.374574	0.578254
[truncated: 2,301 more rows]

## Sheet: Sorbitol vs. Basal
YS	logFC	FDR
YLR113W	-37.9758	2.21468e-78
YOR070C	4.81681	8.13278e-42
YNL084C	4.02985	1.98865e-29
YOR008C-A	-2.19103	3.63707e-27
YPL057C	35.5253	3.00869e-26
YKR019C	4.04156	8.52906e-25
YHR050W	2.43254	5.17982e-24
YCR028C	-6.03791	3.59222e-23
YOR035C	6.83249	2.27305e-22
YOR209C	-2.72305	7.16254e-21
YDR255C	-1.89392	7.23062e-21
YLR190W	-4.03856	3.0068e-18
YML047C	2.96804	3.17639e-18
YIL017C	-1.70993	4.79112e-18
YNL322C	1.63235	1.03577e-16
YDR293C	-3.06259	1.03577e-16
YOL115W	-1.90413	4.29726e-16
YDL173W	-2.52876	6.17897e-16
YPL188W	-3.46398	1.81527e-15
YDL172C	-1.86798	3.30934e-15
YOL002C	-3.01955	9.29293e-15
YOR069W	1.6886	2.14239e-14
YMR135C	-1.48527	4.82377e-14
YCR020W-B	-3.33567	5.50848e-14
YPL053C	1.84134	6.47695e-14
YJL080C	-1.79971	8.40649e-14
YLR191W	-1.49354	2.92438e-13
YNL199C	-3.89647	5.42367e-13
YGL012W	-3.72264	8.26402e-13
YOL116W	-1.79282	8.26402e-13
YPL139C	-2.36858	1.84583e-12
YDR315C	-1.86489	1.95621e-12
YDR329C	-1.41046	3.59229e-12
YBL083C	1.44398	3.59229e-12
YDR389W	1.60585	8.66765e-12
YDR150W	1.77016	8.95846e-12
YOR132W	1.87504	1.10035e-11
YKR072C	-1.59649	1.91772e-11
YDL130W	-1.68804	4.00502e-11
YLR380W	-34.1035	4.96573e-11
YML122C	-1.40082	5.36182e-11
YDR372C	1.89235	1.01145e-10
YNL291C	-1.52728	1.54448e-10
YLR260W	-1.7023	1.7976e-10
YNL136W	-2.03848	2.01802e-10
YBL082C	1.63692	2.82364e-10
YMR193C-A	-1.32714	3.91994e-10
YNL094W	-1.68352	4.02154e-10
YOL087C	-2.15673	4.07683e-10
YEL029C	-2.30527	4.48262e-10
YNL296W	-5.65228	4.83469e-10
YOR082C	-1.3891	5.56906e-10
YKL001C	-1.89027	6.16331e-10
YML041C	-2.53681	7.21519e-10
YOR179C	1.92276	7.97124e-10
YKL201C	1.70172	2.71353e-09
YPL056C	1.20561	4.27024e-09
YLR371W	-1.74612	6.20461e-09
YOR199W	1.16957	8.44096e-09
YNL323W	1.22133	8.66947e-09
YOR068C	1.4223	9.1623e-09
YEL012W	-1.17601	1.2702e-08
YGL133W	1.78603	1.29755e-08
YJL082W	1.57044	1.40378e-08
YBR058C-A	1.72354	1.71807e-08
YOL100W	-1.9974	2.14209e-08
YER110C	-1.33996	2.14209e-08
YHR013C	-1.71271	3.01101e-08
YDR231C	1.29215	3.96934e-08
YIL135C	1.29756	4.80285e-08
YDR360W	-1.50914	4.8828e-08
YPL069C	-2.44177	4.88483e-08
YNR008W	-1.78658	5.22096e-08
YER087W	-1.72139	7.00161e-08
YDR334W	-1.20318	7.09709e-08
YIL107C	1.16618	7.26433e-08
YKR073C	-1.22083	8.62292e-08
YLR224W	-1.12165	9.34698e-08
YIL154C	1.38265	1.03001e-07
YKL202W	1.38434	1.03001e-07
YJL201W	-1.47823	1.29072e-07
YIL039W	-2.36035	1.50976e-07
YNL214W	-1.0542	1.51515e-07
YML113W	-1.08299	1.60783e-07
YLR423C	5.17144	1.60783e-07
YIL097W	-1.0831	1.60783e-07
YPL047W	1.13482	2.05795e-07
YGL179C	2.35388	2.27092e-07
YMR275C	1.36498	2.33826e-07
YML095C-A	-3.35999	2.33826e-07
YPR099C	-1.64234	2.33826e-07
YBL012C	1.09915	2.34071e-07
YDR265W	-1.05276	2.53437e-07
YLR185W	-2.02427	3.42544e-07
YLR044C	-1.18672	3.83118e-07
YDR195W	1.83338	4.77353e-07
YER072W	-1.08267	4.98919e-07
YER123W	2.18945	5.08686e-07
YKL076C	-1.74812	5.50898e-07
YMR282C	-1.60055	5.89994e-07
YHR187W	2.47183	8.57943e-07
YGL071W	2.36422	9.74502e-07
YMR223W	0.994744	1.37851e-06
YNR030W	1.34357	1.38349e-06
YML106W	-1.18928	1.38349e-06
YPL174C	1.19613	1.72847e-06
YNL198C	-1.08066	1.94895e-06
YLR402W	1.5631	1.98918e-06
YCR095C	1.40493	2.03998e-06
YOL050C	1.02796	2.57351e-06
YBL021C	1.00837	2.69323e-06
YOL111C	-1.23873	2.69323e-06
YPL184C	1.03361	2.77458e-06
YMR194W	-1.12965	3.53613e-06
YNL148C	-1.50735	3.57604e-06
YJL123C	-1.02898	3.72882e-06
YDR244W	-1.07239	3.73563e-06
YLR244C	33.1813	4.00225e-06
YNL283C	-0.952444	4.19529e-06
YMR273C	-1.10744	4.25587e-06
YKL002W	2.54587	5.25653e-06
YOR304W	0.942805	5.46089e-06
YDR417C	1.52984	5.67599e-06
YGR217W	-1.03574	6.00423e-06
YMR062C	-2.18732	6.2652e-06
YDL061C	1.58617	6.51165e-06
YLR057W	-1.55726	6.65354e-06
YGR134W	-0.991121	6.96623e-06
YER156C	4.00645	7.48159e-06
YHR063C	1.29714	8.3013e-06
YPL180W	1.7628	9.89926e-06
YLR085C	-1.17835	1.17271e-05
YPR153W	-0.954799	1.1766e-05
YKR016W	-0.960091	1.2179e-05
YPL183W-A_4	1.31424	1.32376e-05
YDL063C	2.0209	1.41617e-05
YEL054C	-1.27505	1.439e-05
YLL038C	-1.10878	1.61342e-05
YOR072W	-0.971378	1.67156e-05
YKL077W	-1.08021	1.69355e-05
YJL138C	-1.22227	1.70865e-05
YOR235W	1.28759	1.76105e-05
YJL154C	1.0653	1.97705e-05
YGR161C	-1.30887	2.09401e-05
YGR196C	-1.04971	2.1974e-05
YDR024W	1.07133	2.26864e-05
YLR064W	-1.07818	2.30162e-05
YLR119W	2.25977	2.35592e-05
YDR393W	2.09998	2.47622e-05
YJL062W	-1.19233	2.47622e-05
YOR198C	1.34473	2.60788e-05
YOR363C	1.0419	2.81174e-05
YDR074W	1.5585	2.94588e-05
YDL203C	-1.01174	3.01827e-05
YBL089W	0.976114	3.08275e-05
YNR074C	-1.58477	3.26594e-05
YNL147W	1.10338	3.26594e-05
YDR245W	-32.9783	3.26594e-05
YBR200W	-32.9777	3.26594e-05
YPR173C	32.94	3.26594e-05
YGR162W	32.9396	3.26594e-05
YKR026C	-1.23572	3.67923e-05
YNL288W	-0.96045	3.74384e-05
YBR077C	1.71522	3.85021e-05
YDR322W	-1.03058	4.00375e-05
YIL054W	-0.979449	4.02957e-05
YNL032W	0.885293	4.10224e-05
YKR004C-A	2.28246	4.11311e-05
YNL246W	-1.18238	4.19197e-05
YCR008W	-0.999816	4.35432e-05
YML124C	1.12799	4.43666e-05
YNL271C	-1.16415	4.74762e-05
YGL161C	1.6982	4.74762e-05
YLR425W	2.14409	4.74762e-05
YGR085C	-1.30991	4.82314e-05
YBR131W	3.37744	4.97744e-05
YOR016C	-1.00432	5.08648e-05
YMR195W	-0.8442	5.37435e-05
YOL012C	-2.06219	5.71778e-05
YML017W	0.964612	5.86695e-05
YMR230W-A	1.81726	6.24591e-05
YER031C	-1.06292	6.57088e-05
YDL032W	-1.3416	6.82842e-05
YOR270C	-3.84521	7.37835e-05
YEL046C	-3.12545	7.5427e-05
YER106W	1.61029	8.05704e-05
YOR216C	-1.31786	8.1953e-05
YMR139W	1.07666	8.71802e-05
YGR229C	0.944147	8.74787e-05
YBL067C	-1.10296	8.81419e-05
YPL120W	-1.14879	8.90582e-05
YOR293W	2.66236	8.90582e-05
YMR126C	-0.908286	8.99936e-05
YJL148W	0.954579	9.18243e-05
YEL045C	-32.8404	9.18243e-05
YGR037C	0.950521	9.23979e-05
YGL003C	-1.62317	9.50273e-05
YOR302W	2.20326	9.72835e-05
YIL137C	0.855739	0.00010106
YER186W-A	1.18735	0.000101137
YOL077W-A	0.999633	0.000107791
YPL018W	-1.92788	0.000114048
YKL075C	-1.2551	0.00011916
YPR013C	1.22305	0.00011916
YJR101W	1.56149	0.000123517
YPL086C	1.50714	0.000123517
YOR055W	-0.84619	0.000130403
YOR002W	0.804099	0.000135085
YOR083W	-1.09922	0.000136359
YOR183W	1.39913	0.000138105
YKL114C	-1.12073	0.000138105
YBL011W	1.02807	0.000143871
YNL041C	-2.12583	0.000146466
YML008C	-4.56185	0.00015297
YBR293W	-1.27835	0.000153686
YPR179C	0.894513	0.000153686
YKR102W	1.23267	0.00015885
YNR073C	-0.844015	0.000167569
YDR005C	-2.01199	0.000168746
YOR344C	-0.959138	0.000173873
YBR048W	0.98039	0.000179645
YAL040C	1.1052	0.000180865
YPL262W	-1.21663	0.000187466
YBL017C	0.787816	0.000188972
YJR049C	-0.99417	0.000196664
YER004W	-1.61226	0.000206765
YBR044C	1.06987	0.000212111
YMR247C	-0.816162	0.000212225
YDL168W	-0.848359	0.000236165
YOR054C	-0.879159	0.000238559
YMR080C	0.979431	0.000238828
YER040W	1.39441	0.000244548
YNL001W	-2.13329	0.000253652
YHL034C	1.04188	0.000254458
YKL213C	2.31944	0.000257476
YKL197C	-0.884674	0.000257476
YGR181W	-1.02109	0.000258423
YJL128C	-32.6885	0.000259805
YML016C	0.875363	0.000286776
YEL043W	-1.09839	0.000341954
YDR443C	1.22539	0.000362243
YJL053W	0.8537	0.000364985
YJL012C	-0.826295	0.000369917
YIL160C	0.89047	0.000374773
YBR033W	0.848667	0.000381378
YIL163C	0.888227	0.000381378
YPL214C	1.06098	0.000389171
YPL183W-A_3	0.913146	0.000402226
YLR246W	1.06373	0.000417903
YGR184C	-32.606	0.000460247
YDR123C	32.5686	0.000460247
YJL064W	0.777082	0.000463577
YJR033C	-1.19799	0.000463577
YNL273W	-0.901302	0.000477261
YOR189W	0.937036	0.000477295
YGR197C	-1.2986	0.000477295
YBR230W-A	0.969772	0.000539856
YDR121W	0.857996	0.000559904
YCR006C	0.819282	0.000561891
YDL052C	1.47856	0.000561891
YMR186W	-0.791159	0.000573683
YPR057W	0.908595	0.000582166
YNL309W	-1.78397	0.000596465
YEL007W	-0.918798	0.000603677
YBR227C	-0.759482	0.000610104
YNL201C	-0.845438	0.000611487
YLR404W	0.795415	0.000611487
YLR143W	-1.02098	0.000613889
YHR151C	-0.845057	0.00061694
YBL008W	-1.17564	0.000633296
YLL043W	0.870042	0.000643574
YKL053C-A	0.923312	0.000656244
YMR311C	0.873396	0.000673017
YBR255W	-0.924675	0.000693784
YDL036C	1.39134	0.000702983
YBR161W	1.49695	0.000716813
YJR059W	-0.918218	0.000746993
YKL098W	-0.917948	0.000746993
YBR231C	-0.821486	0.000748893
YML054C-A	0.966037	0.000754695
YNL142W	0.78399	0.00076437
YFL021W	-0.734094	0.000788866
YAL023C	0.986729	0.000799914
YER129W	2.11409	0.000799914
YOL046C	0.847586	0.000799914
YPR031W	1.19404	0.000800934
YNL130C	0.779278	0.000800934
YMR115W	-1.09238	0.00084334
YOL155C	0.76222	0.000900544
YCR005C	0.734569	0.000908189
YJR097W	-0.84538	0.000909709
YGR146C-A	-1.56156	0.000929401
YOR018W	-0.751313	0.000947176
YBR238C	-0.879155	0.000960491
YJL073W	-0.711244	0.000960491
YEL037C	-0.744133	0.000960491
YBL098W	0.814302	0.000966229
YGR072W	0.756499	0.000996286
YMR230W	0.910341	0.000997029
YMR038C	-3.09727	0.000997029
YDR080W	2.42206	0.000998239
YLR220W	-0.965695	0.00105095
YER092W	-0.997054	0.00106071
YNL016W	1.11864	0.00109195
YHR073W	0.71164	0.00109195
YIL141W	0.936185	0.00112748
YDR330W	-0.712576	0.00131019
YNR004W	0.860809	0.00137857
YNL067W	1.15031	0.00138947
YHR203C	1.19266	0.00140883
YML109W	-0.883539	0.00140883
YLR193C	-0.818701	0.00141141
YIL101C	0.786096	0.00141141
YOR269W	1.17665	0.00141141
YNL204C	-0.82753	0.00145567
YCR024C-A	-0.89692	0.00146904
YKR027W	0.858466	0.00148732
YIL093C	-0.713828	0.00150349
YBR025C	1.08376	0.00150349
YDR186C	1.05596	0.00152718
YCL008C	2.96203	0.00154265
YDR006C	0.832092	0.00155931
YLR388W	1.24423	0.00156657
YKL215C	0.791607	0.00156971
YKL048C	-1.50794	0.00164146
YML058W-A	1.0874	0.00165305
YLR360W	-0.962237	0.00167623
YNL005C	0.961668	0.00168474
YPL157W	1.83677	0.00168474
YOR023C	-0.690568	0.00168474
YKL041W	4.13211	0.00174185
YAL055W	-0.84428	0.00174185
YFR040W	0.834857	0.0019163
YDL117W	-1.47219	0.00199759
YMR073C	-0.709046	0.00208824
YDL096C	0.673043	0.00208824
YBL102W	0.940216	0.00209466
YBL096C	0.874945	0.00210302
YDL059C	0.988807	0.00210606
YLR111W	-0.997962	0.0021256
YHR011W	1.52468	0.00215776
YOR053W	-0.673551	0.00216485
YLR006C	-0.709972	0.00217893
YDR505C	0.862159	0.00218219
YER186C	1.63003	0.00218475
YDR149C	1.21887	0.00218754
YPR032W	0.856283	0.00218754
YML035C-A	0.920469	0.00218754
YDR297W	0.667875	0.00218754
YOL045W	0.711793	0.00218754
YML094W	-32.3256	0.00218754
YPL065W	32.2881	0.00218754
YJR142W	-0.665608	0.00218791
YPR131C	2.44753	0.00219073
YGR159C	2.4474	0.00219073
YLR342W	-1.30502	0.0022477
YJR137C	-0.931368	0.0022477
YPL179W	0.724188	0.00226921
YPR138C	0.771511	0.00227489
YBR221C	-0.662697	0.00227489
YAL016C-B	1.16322	0.00227489
YNL081C	0.975648	0.00230318
YKR087C	-0.999588	0.00238195
YGL253W	0.740996	0.0024002
YLR172C	-0.893359	0.00247427
YGL072C	0.763248	0.00252693
YLR287C-A	1.04994	0.00253516
YCL012C	0.81483	0.00256541
YJL161W_3	0.852245	0.00257416
YGL149W	1.24617	0.00258433
YMR056C	0.82127	0.0026619
YBR085C-A	0.846859	0.00271906
YOL038C-A	0.906908	0.00286537
YDR034C	-0.982511	0.00286537
YDL088C	0.814593	0.00286537
YDL051W	-1.43271	0.00286537
YBL071C-B	0.98131	0.00289084
YNL326C	0.690722	0.00289517
YFL049W	-0.798103	0.00297593
YML006C	-0.799693	0.00311037
YBR034C	1.16618	0.00316636
YPL177C	0.816176	0.00318463
YDR156W	0.672258	0.00326492
YOR211C	1.00866	0.00336555
YNL049C	0.674442	0.00336746
YKR035W-A	1.08013	0.00346437
YDR491C	2.83651	0.00349903
YOR302W_3	2.23539	0.00352334
YDR401W	-1.05404	0.00352909
YIL125W	0.753824	0.00357172
YGR273C	1.17903	0.00362218
YIL108W	0.785105	0.00363412
YEL003W	0.998172	0.0036645
YMR264W	0.644613	0.00372218
YDL089W	0.9537	0.00376932
YDL151C	1.15715	0.00388475
YBL072C	0.746994	0.00401236
YKR028W	0.933961	0.004033
YBR058C	0.907017	0.00416777
YDR455C	3.21015	0.00416777
YOR026W	3.20987	0.00416777
YGL200C	-0.790699	0.00417796
YDR537C	0.766624	0.00418085
YGL203C	0.664357	0.00418622
YDL057W	0.901162	0.00424565
YLR050C	-0.660952	0.00424565
YGL194C	-0.655712	0.00424565
YDR497C	1.49503	0.00425781
YOL081W	0.660408	0.00429987
YBR276C	0.76681	0.00438508
YKR047W	-0.651816	0.00446893
YHL023C	-0.707657	0.00446893
YKL200C	0.960894	0.00451465
YDR025W	0.903723	0.00454619
YOL073C	0.771168	0.00464624
YOR092W	-0.999193	0.00465038
YNL024C	0.732908	0.00474173
YJL137C	0.714758	0.00479212
YLL028W	-0.632593	0.00486488
YMR057C	1.60893	0.00490196
YOL006C	-0.869317	0.00491972
YJR054W	-0.622037	0.00492857
YFR009W	1.42741	0.00493976
YBL008W-A	0.916265	0.00493976
YDL039C	0.930628	0.00504289
YIL069C	0.657638	0.00504289
YKL010C	-0.709752	0.00513602
YBR133C	-1.47098	0.00515313
YDR363W	-0.811523	0.00517141
YGL223C	-2.84553	0.00519602
YER019W	0.968589	0.00519602
YOR379C	1.69929	0.0052315
YBR148W	1.06527	0.00525809
YDR157W	-1.82717	0.00530998
YNL329C	-0.61333	0.00534571
YNL014W_2	1.87944	0.00534578
YER020W	0.761408	0.00542828
YML074C	-0.644163	0.00550254
YNL146C-A	0.779914	0.00552318
YKR092C	0.721496	0.00556781
YDR414C	0.896255	0.00563925
YIL006W	-0.616195	0.00564535
YBR104W	0.862858	0.0056529
YOL035C	0.727647	0.00566331
YNL162W-A	1.06047	0.00566416
YER130C	1.04595	0.00567624
YNL121C	-0.842928	0.00573578
YPL224C	0.695027	0.00573578
YML013W	1.51896	0.00573578
YIR016W	0.648453	0.006082
YLR203C	0.780712	0.00608977
YOR067C	0.611706	0.00612055
YBL071W-A	-32.1031	0.00612055
YDL045W-A	32.0656	0.00612055
YDR294C	-0.700886	0.00662079
YEL008W	-0.686065	0.00670469
YBL107C	0.630387	0.00675805
YPL205C	-1.25363	0.00675805
YOL159C	-0.611493	0.00675805
YOR167C	0.731307	0.00687938
YKR051W	-0.830531	0.00689144
YPR197C	-0.636441	0.00690093
YGL175C	-1.37195	0.00690148
YMR304W	0.5971	0.00690148
YBL031W	-0.667027	0.00690148
YKR099W	3.86861	0.007024
YKR041W	0.709548	0.00704183
YAL024C	2.01242	0.00717248
YLR261C	1.36035	0.00727721
YPR050C	1.19046	0.00735109
YGL181W	1.10269	0.00738936
YGR258C	1.01025	0.00740571
YNL248C	1.04258	0.00761503
YJL121C	0.689488	0.00772633
YKL073W	-1.03704	0.00788062
YLR361C	0.702474	0.00788419
YBR064W	0.728549	0.00791559
YDR465C	1.10642	0.00800325
YIL047C	0.590322	0.00804501
YJR031C	-0.625543	0.00808065
YPL195W	0.692474	0.00808873
YJL070C	0.932742	0.00809888
YKL037W	-0.64674	0.00815742
YML010C-B	-1.15705	0.00816096
YOR191W	-1.15703	0.00816096
YMR269W	0.875139	0.00816096
YHR001W	0.833049	0.00829068
YJL160C_3	0.804599	0.00829068
YJL160C	0.804599	0.00829068
YLR426W	0.634909	0.00829068
YIL112W	0.916889	0.00838804
YHR179W	0.618082	0.00838804
YLR063W	-0.642542	0.00843517
YOR275C	0.645477	0.00847291
YEL060C	-0.625317	0.00851134
YNL219C	0.829303	0.00861498
YOR230W	0.63299	0.00865137
YDL118W	-0.697626	0.00869461
YIL027C	-0.648787	0.0088823
YAR014C	0.770227	0.00889297
YIL065C	-0.639079	0.00901088
YPR095C	-0.617418	0.00904896
YER084W	-0.670396	0.00906607
YPL102C	0.679182	0.00920283
YOR076C	-1.02612	0.00921388
YER059W	-0.615046	0.00926429
YDR017C	-1.4739	0.00926429
YMR173W_2	-1.47366	0.00926429
YMR063W	0.678513	0.00941703
YGR261C	0.737618	0.00947938
YIL131C	-1.80388	0.00949692
YCL001W-B	1.09851	0.00953449
YNL252C	-0.616985	0.00958044
YDR493W	1.00048	0.0096048
YLR209C	-0.611894	0.00962695
YFL041W	-0.611097	0.00965974
YOL044W	-0.643541	0.00992711
YFL063W	1.18415	0.0101753
YNL097C	-31.9781	0.0101901
YOR073W	-31.9781	0.0101901
YLR061W	-31.9777	0.0101901
YDL183C	-0.638049	0.0101957
YPR049C	-1.09482	0.0102419
YCR082W	-0.668859	0.0102768
YGL041C-B	0.846247	0.0104479
YMR121C	-0.677005	0.0105296
YBR016W	0.637437	0.0108989
YCR025C	-0.662059	0.0111414
YEL017C-A	-0.588857	0.0111414
YIR004W	0.840792	0.0111775
YEL036C	-2.70064	0.0114112
YML111W	-0.725251	0.0115027
YPL119C-A	0.760585	0.0116194
YOL089C	-0.649341	0.0116344
YMR167W	-0.574779	0.0119484
YML033W	0.73031	0.0119484
YDL180W	-0.561917	0.0119843
YPL173W	0.765966	0.0120577
YFR022W	-0.59701	0.0121266
YDL136W	-0.728017	0.0121334
YNR005C	1.17068	0.0121783
YJL177W	0.788489	0.0124026
YLR418C	-2.43055	0.0126367
YCR069W	0.652231	0.0126432
YLL023C	-0.614238	0.0127141
YDL129W	-0.638457	0.0127141
YNL021W	0.827279	0.0129207
YMR096W	-0.581386	0.0129335
YBR229C	0.566249	0.0129335
YPR030W	0.656566	0.0129335
YCR030C	0.790472	0.0129335
YDR314C	-0.736	0.0132349
YLR058C	1.82037	0.0134807
YBL039W-A	0.96211	0.0135771
YDR501W	1.09592	0.0135913
YMR001C-A	1.90936	0.0136138
YDR534C	0.697212	0.0138908
YAR003W	-1.20858	0.0139076
YDR348C	-0.721108	0.0140606
YFR016C	-0.571785	0.0142125
YDR004W	0.748495	0.0144891
YIL013C	-0.67901	0.0145714
YEL042W	0.793336	0.0145714
YML100W	-0.617892	0.0151084
YCR081W	-0.839189	0.0151084
YDL135C	-0.608992	0.0151678
YPL003W	0.589256	0.0153701
YML071C	-0.980209	0.0153701
YFL030W	-0.579547	0.0157027
YIL056W	0.6983	0.0157321
YOL041C	0.73211	0.0158445
YER183C	0.921014	0.0161037
YNL160W	-0.577813	0.0161261
YBL007C	1.62428	0.0161261
YFL023W	-0.701044	0.0163618
YER164W	0.98901	0.016416
YDL189W	0.654531	0.016416
YHR067W	0.541161	0.0164455
YBL087C	0.680034	0.0165619
YNL286W	-0.64457	0.0166832
YGR254W	0.948975	0.0174187
YLR262C	-31.8406	0.0174968
YGL215W	-1.03781	0.0176203
YLR090W	-0.584233	0.0177749
YKR020W	-1.15382	0.0178637
YDR447C	1.34659	0.0179496
YKL033W-A	-0.547084	0.0181246
YLL014W	-0.643162	0.0181581
YGL023C	2.28355	0.0185528
YMR118C	1.09151	0.0187075
YHL029C	0.535153	0.0190564
YOR302W_2	2.09936	0.0192465
YDL095W	1.36596	0.0192688
YJL028W	-0.648934	0.0194806
YGR157W	-1.24186	0.0197899
YGR182C	-0.567293	0.0199632
YER174C	1.32924	0.0201648
YGR058W	0.555759	0.0202512
YLR056W	-0.665128	0.0202512
YHR077C	0.629914	0.0202847
YMR276W	-0.613105	0.0203337
YPR109W	0.603367	0.0205099
YEL030W	-0.658294	0.0209329
YKL166C	-0.738337	0.0210316
YKL178C	0.56363	0.0210424
YPL271W	1.29913	0.0211161
YNL140C	0.729343	0.0211161
YGR231C	-1.25123	0.0211421
YDL034W	0.977149	0.0212797
YFR012W-A	0.824894	0.0215478
YNR032W	0.909842	0.0215791
YIL136W	1.37718	0.0220607
YMR299C	0.694036	0.0220849
YLR023C	0.570808	0.0222298
YBR041W	0.995347	0.022244
YGR146C	-0.540178	0.0222852
YAL046C	0.646128	0.0225703
YMR263W	-2.9451	0.0227621
YDR494W	0.908617	0.0228437
YBR120C	0.786242	0.0228437
YIL072W	-0.548167	0.0232527
YGL067W	-0.534529	0.0232954
YCR031C	0.947493	0.0233575
YDL137W	-0.628597	0.0236351
YGL231C	-0.649139	0.0236351
YDL160C-A	1.10593	0.0236622
YCL026C-A	0.705037	0.0236686
YPR198W	-0.523215	0.0237672
YDL122W	-0.681588	0.023977
YER132C	-0.902383	0.0242174
YLR170C	-0.603303	0.0242174
YPL145C	0.548155	0.0245815
YIL105C	-0.783486	0.0250267
YCL046W	-0.726088	0.0250371
YGL083W	0.850408	0.025275
YJR053W	-0.52397	0.0252954
YHR121W	0.528125	0.0253403
YDL002C	-2.54058	0.0254873
YDL071C	0.896617	0.0258737
YGR027C	0.762602	0.0260776
YOR052C	-0.52488	0.0260776
YPR159W	1.79846	0.0262386
YDR333C	-0.540548	0.0263023
YHR106W	0.598852	0.0263407
YJL095W	-0.610038	0.0263407
YPR065W	0.515964	0.0264334
YKL185W	-0.538416	0.0264334
YGR035W-A	0.738118	0.0264334
YIL111W	0.918868	0.0268538
YML063W	0.61138	0.0269649
YOR359W	0.704405	0.0270251
YNL184C	1.08142	0.0274461
YDR515W	0.894534	0.0274891
YGR170W	-0.521419	0.0277331
YDR197W	0.631615	0.0277331
YER169W	1.21305	0.0278094
YGL162W	1.34113	0.0278094
YOL093W	-0.592918	0.0278094
YGR241C	-0.508393	0.0278376
YIR021W-A	0.747588	0.0278376
YDR281C	-1.57922	0.0284122
YJR091C	0.510262	0.0284322
YFL032W	-0.65011	0.0284322
YER002W	-0.662562	0.0286461
YBR024W	0.583782	0.0287391
YHR066W	0.568168	0.028778
YJR105W	31.6506	0.029355
YLR417W	31.6503	0.029355
YDR441C	-1.01856	0.0294067
YER162C	0.945192	0.0297031
YLR306W	0.621713	0.0297282
YDR295C	0.508632	0.0300398
YDR276C	0.742514	0.0301727
YPR066W	0.514613	0.0303023
YDR139C	0.519271	0.0303659
YGL060W	-0.853677	0.0304341
YBR074W	0.670737	0.030558
YER047C	-0.660002	0.030558
YCL075W	-0.575635	0.0308876
YOR065W	0.604612	0.0308876
YOR139C	-0.701077	0.0308876
YOR061W	0.543472	0.0311012
YER074W	-0.665675	0.0311897
YLR419W	0.603018	0.0313025
YNL097C-A	1.08994	0.0314799
YDR467C	1.04673	0.031499
YER087C-A	-0.513911	0.031499
YLR303W	-0.755354	0.031516
YNR055C	0.930065	0.0316708
YKR013W	0.545089	0.0317409
YKR095W	0.646103	0.0319933
YOL118C	-0.724475	0.0320514
YEL005C	-0.514823	0.0320514
YJL161W	0.557671	0.032174
YGR089W	-0.697212	0.0322169
YLR149C	1.2836	0.0322169
YDL149W	-0.503116	0.0328318
YHR205W	0.725507	0.032931
YGR223C	0.571598	0.0329778
YCR075W-A	1.0306	0.0329797
YLR225C	-0.519422	0.0333275
YBL065W	-1.00431	0.0333275
YIL100W	0.729696	0.0333496
YER139C	1.6622	0.0333496
YCL032W	-0.497712	0.0335047
YFL042C	0.930052	0.0335124
YBR163W	-1.20053	0.0335124
YNL014W	1.18407	0.0335124
YLR048W	-2.84552	0.0336023
YER135C	-1.03819	0.0336023
YJL065C	0.512881	0.0342497
YJR055W_2	1.25121	0.0343776
YBR290W	-0.745771	0.0345314
YCL039W	-0.531627	0.0346738
YBR271W	-0.871363	0.0346738
YDR318W	-1.05847	0.0346738
YPR121W	0.605895	0.0348474
YPL183C	0.615068	0.0351821
YOR084W	-0.494178	0.035626
YBR042C	0.6542	0.0360199
YFR011C_2	-0.608575	0.0365482
YMR214W	-0.549926	0.0367185
YDR278C	-0.606761	0.0367185
YLR068W	0.796381	0.0372544
YDL123W	-0.559105	0.0372865
YER044C-A	-0.498816	0.0376626
YGR127W	-0.56573	0.037672
YKL205W	0.641911	0.0379572
YJR135W-A	1.14649	0.0380085
YLL009C	0.539524	0.0380345
YIL161W	0.51527	0.0383177
YLR037C	-0.548593	0.0387615
YCR020C-A	0.518523	0.0387708
YJL063C	0.961359	0.0387708
YML036W	1.02854	0.0396366
YLR330W	0.610529	0.0397347
YGL005C	-0.913193	0.0412324
YNL212W	-0.504793	0.0413792
YOL036W	0.484234	0.041523
YKR042W	0.547214	0.0415942
YMR184W	-0.493565	0.0417798
YDR375C	-0.684438	0.0420722
YJR151C	0.642683	0.0421634
YNL264C	-0.518551	0.0421634
YDL159W-A	0.801734	0.0426757
YDL012C	0.64428	0.0429525
YPL187W	0.5109	0.0432042
YDL091C	0.821002	0.043576
YJR005W	-0.492346	0.0438996
YJL043W	-0.610468	0.0438996
YHR064C	3.42158	0.0441314
YBR001C	0.512032	0.0445487
YML117W	-0.690558	0.0447339
YCR034W	0.982308	0.0447339
YKL046C	0.474189	0.0447339
YCL049C	-0.545255	0.0449354
YPL189W_3	0.69569	0.044968
YOR251C	0.588905	0.0449945
YER093C-A	-0.490055	0.0449945
YPL051W	0.639486	0.0449945
YCR065W	-0.616427	0.0449945
YKL006W	-1.425	0.0450852
YCL057C-A	0.703984	0.0452742
YML107C	-0.48995	0.045373
YLR171W	-0.540896	0.045488
YLR450W	-0.537362	0.0459316
YLR366W	0.54816	0.0461925
YLR382C	1.11694	0.0463556
YLR394W	0.56582	0.046448
YAR050W	-0.487746	0.0466561
YJR025C	-0.483797	0.0466561
YKR053C	0.637213	0.0466561
YDL049C	0.568831	0.0467121
YCL021W-A	0.790119	0.0469891
YFL033C	0.820772	0.047168
YGL180W	0.725309	0.0472273
YLR018C	0.724533	0.0472273
YOR277C	0.519342	0.0472273
YGR034W	0.595937	0.0472273
YPR151C	0.625653	0.0474072
YGR093W	0.703594	0.0478868
YDR067C	0.466453	0.0479287
YIL123W	0.533107	0.0479287
YOR021C	-0.489957	0.0479287
YER120W	-31.5187	0.0479287
YMR091C	-31.5187	0.0479287
YHR039C-B	-31.5186	0.0479287
YNL250W	-31.5186	0.0479287
YAL026C	-31.5185	0.0479287
YGR285C	-31.5185	0.0479287
YDR129C	31.4806	0.0479287
YKR050W	0.511868	0.0480195
YDR387C	-0.538226	0.0480332
YMR216C	-0.749366	0.0486586
YIL014W	-0.482618	0.0486777
YGL219C	-1.01349	0.0490434
YGL117W	1.12437	0.0496935
YJR143C	0.644263	0.0496935
YGR271C-A	2.6626	0.0502949
YLR358C	2.66206	0.0502949
YGL037C	0.796445	0.0502949
YKL176C	0.577442	0.0505489
YIR023W	0.487069	0.0506056
YDL056W	1.08199	0.0508989
YLL013C	0.478201	0.0512659
YDR194W-A	0.622511	0.051275
YER007C-A	0.58405	0.0513399
YNR051C	0.697925	0.0513418
YKL096C-B	0.719377	0.0513418
YKL207W	-0.493122	0.0515506
YDL225W	-0.507781	0.0521063
YJR100C	-0.471348	0.0523084
YNL066W	0.523746	0.0526397
YOR156C	0.483254	0.0529366
YHR044C	-0.536757	0.0532555
YDR506C	0.711938	0.0536621
YOR267C	0.617478	0.0536621
YBR197C	-0.476296	0.0536621
YDR506C_3	0.695656	0.0536621
YLR154C	-0.54081	0.0536621
YKL096W-A	0.785072	0.0537504
YPR108W-A	0.659719	0.0539839
YNL229C	-0.603084	0.054074
YOL125W	0.664282	0.0547381
YNL294C	0.512983	0.0548734
YML090W	-0.455594	0.0549831
YNL082W	0.565733	0.0550052
YCR017C	-0.529061	0.0552328
YIR017C	0.690074	0.0554954
YBR213W	-0.632394	0.0555402
YER056C	0.469215	0.0561706
YBR090C-A	0.667723	0.0562055
YCL076W	-0.452515	0.0563405
YBR047W	0.575498	0.0563405
YGR118W	0.699298	0.0574861
YDL037C	0.67143	0.057552
YDR488C	0.941051	0.0577218
YFR017C	-0.462197	0.0577218
YDR492W	-0.718258	0.0578475
YIL119C	-0.50536	0.0578711
YNR075W	-0.478316	0.0578711
YOR027W	-0.490172	0.0578711
YCR095W-A	0.686153	0.0578851
YNR048W	0.512615	0.0578851
YLR375W	0.463567	0.0579155
YOL163W	-0.530526	0.0583441
YLL001W	-0.813208	0.0583441
YER062C	-0.473282	0.0589939
YMR054W	-1.10531	0.0600208
YEL062W	-0.444265	0.0600277
YDL018C	0.582529	0.0601909
YPL068C	0.539374	0.060417
YNL083W	0.625828	0.0605123
YFL018C	-0.444411	0.0616045
YOR327C	0.466684	0.0616644
YGL178W	0.521634	0.0617837
YGR126W	-0.476211	0.0621056
YDL107W	0.917737	0.0623841
YNL068C	0.687656	0.0624727
YPL189W	0.575096	0.0628742
YDR137W	-1.23581	0.0630281
YJR151W-A	0.72958	0.0630507
YDR349C	0.443939	0.0636353
YMR120C	-0.443886	0.0639064
YDR310C	-0.480284	0.0641125
YHL002W	0.524962	0.0645782
YMR003W	0.791672	0.0645782
YAL048C	-0.661783	0.0647588
YGR202C	0.446483	0.0649188
YPL035C	0.598521	0.0649236
YGR193C	-0.438716	0.0650028
YBR244W	0.464991	0.065714
YPL081W	0.545251	0.0664005
YDL125C	-0.477605	0.0667679
YJL117W	-0.53736	0.0667767
YKL032C	-1.03842	0.0672795
YFL010C	1.02033	0.0672795
YOL059W	-0.533792	0.0674921
YFL012W	-0.985623	0.067735
YDR093W	0.534415	0.067735
YAL051W	0.49481	0.0685972
YNL266W	-0.448162	0.0685972
YHL021C	-0.49965	0.068789
YDL110C	-0.455934	0.0691601
YGR173W	-0.448434	0.0697874
YHR207C	0.511941	0.069938
YJL084C	-0.431928	0.0709815
YOR247W	0.511455	0.0716846
YDR125C	0.454502	0.0722531
YPR129W	0.476997	0.0725555
YER098W	-0.449853	0.0727672
YGR248W	0.744925	0.0730603
YPR092W	0.50185	0.0735548
YML009C_3	0.496678	0.0737409
YMR154C	0.511284	0.074163
YDL134C-A	-0.536879	0.0746805
YML038C	0.49235	0.0747074
YBR267W	-1.27517	0.0747074
YOR106W	1.19936	0.0747074
YML032C	1.96206	0.0749562
YBR150C	0.576295	0.0753041
YPR101W	0.735726	0.0765572
YOR043W	-0.424563	0.0765942
YDR020C	-2.26071	0.0766951
YAL010C	2.18441	0.0766951
YLR069C	-0.630594	0.0767386
YHR100C	-1.20855	0.0773551
YBR050C	0.433785	0.0773551
YBL101W-C	0.628458	0.0774654
YKL113C	-0.54198	0.0775724
YIL076W	-0.452991	0.0778621
YLR369W	-1.56158	0.0778849
YNL231C	-0.438239	0.0778849
YER170W	0.720836	0.0780298
YFR013W_3	0.538498	0.0780298
YML115C	0.917321	0.0780298
YEL033W	-0.904457	0.0780298
YMR178W	-0.428716	0.0786137
YMR022W	0.483446	0.0790757
YER095W	0.836797	0.0790757
YAL013W	-31.326	0.0795612
YBR191W_2	-31.3257	0.0795612
YOR303W_3	31.2879	0.0795612
YOL108C	31.2878	0.0795612
YIR026C	31.2877	0.0795612
YER051W	-0.440067	0.0797938
YLR107W	-0.450472	0.080777
YHR037W	0.438624	0.080777
YNL045W	0.537116	0.080777
YOL060C	0.501982	0.080788
YNL254C	-0.43376	0.0808802
YCR075C	0.495861	0.081311
YPR093C	0.490498	0.0813126
YBR141C	0.691618	0.0818063
YMR089C	-0.487852	0.0822222
YOR064C	-0.432728	0.0822222
YPR007C	0.717423	0.0823836
YGL084C	-1.0081	0.0827739
YGL129C	-0.608456	0.082885
YAL030W	0.507322	0.0832283
YPR018W	-0.9414	0.0835975
YOL147C	-1.2084	0.083709
YMR287C	-0.425715	0.0838205
YDR028C	-1.62333	0.0838205
YBL091C	0.53865	0.0839119
YMR312W	0.598556	0.0839548
YER061C	-0.588813	0.0840852
YML128C	0.564934	0.085047
YHR200W	-0.728646	0.0851899
YMR322C	0.540466	0.0852957
YGL255W	0.72376	0.08537
YPL101W	0.581121	0.0857175
YKR054C	0.558897	0.085946
YIR030C	0.513213	0.0860817
YGL081W	0.610074	0.0862327
YHL009C	-0.42178	0.0866395
YDR345C	0.431895	0.0870469
YFL007W	1.02871	0.0870469
YJR039W	0.995958	0.0870469
YML007C-A	0.764713	0.0872733
YDL070W	0.660952	0.0892341
YPR054W	-0.463883	0.0896427
YIL002W-A	-0.839873	0.0900064
YJR147W	-0.506485	0.0900064
YDL040C	-0.882937	0.0905105
YER016W	-1.70105	0.0907093
YBL006C	-1.70095	0.0907093
YOR007C	-0.46765	0.0915219
YBL071C	0.430725	0.0920175
YBR105C	-0.550851	0.0921742
YDR241W	0.775044	0.0922867
YLR443W	-0.439182	0.0925689
YLR169W	-0.428583	0.0932129
YPR123C	0.566319	0.0932519
YHL006C	0.430557	0.0932519
YLL039C	0.536216	0.0933759
YDR338C	-0.417194	0.0933759
YJL051W	0.423545	0.0934267
YNL093W	0.524875	0.0935075
YJL124C	0.504875	0.0935075
YDR335W	-0.52156	0.093537
YDR230W	0.478339	0.0940673
YHR041C	-0.952725	0.0940673
YLR150W	0.479002	0.0942483
YJR004C	-0.412929	0.09435
YOR091W	-0.443409	0.09435
YER089C	0.618546	0.0948774
YPL159C	0.417747	0.0949865
YGL147C	0.962452	0.0951313
YPL055C	-1.07414	0.0951974
YNR019W	0.465578	0.0953496
YPR008W	0.742188	0.0953496
YAL014C	-0.493923	0.0953496
YOR187W	0.618155	0.0954892
YER055C	-0.525012	0.0964946
YGL054C	-0.567344	0.0969283
YKL039W	0.411986	0.0969283
YER033C	-0.419906	0.0969401
YJL191W_2	0.490567	0.0969401
YBR298C	-0.485135	0.0969401
YGR289C	0.82631	0.0969401
YOR135C	-0.788596	0.0969401
YGL114W	-0.737175	0.0969401
YNL300W	-0.428677	0.0969401
YBR284W	-0.55214	0.0971732
YMR170C	0.413765	0.0971732
YJL057C	-0.427055	0.0971824
YKL027W	-0.439757	0.097765
YCR073W-A	-0.421362	0.0981188
YML072C	0.403583	0.0996754
YER005W	-0.464827	0.0996754
YHL001W	0.866563	0.0996764
YPL152W-A	0.498264	0.100217
YDR283C	-1.49746	0.100321
YOR347C	-0.470763	0.100555
YBR052C	0.432316	0.100555
YCL044C	-0.52945	0.101016
YEL057C	-0.548294	0.101016
YMR143W	-0.695613	0.101016
YHR129C	0.655227	0.101141
YOL027C	0.450648	0.101243
YOR328W	0.428318	0.101243
YCR088W	0.449561	0.101477
YJR087W	-0.426776	0.101757
YIL084C	-0.504565	0.101797
YGL088W	3.13165	0.101797
YLR384C	0.47591	0.101942
YDR459C	0.744215	0.103275
YLR135W	-0.402835	0.103275
YNL130C-A	0.596652	0.103322
YML011C	0.437282	0.104329
YCR037C	0.401954	0.104446
YLR082C	-0.447942	0.104446
YGL050W	-0.408904	0.105245
YLR285C-A	0.523957	0.105878
YDR136C	0.862002	0.106086
YEL047C	-0.413146	0.106189
YLR020C	0.491808	0.106548
YMR242C	-0.442569	0.106548
YGL087C	0.414032	0.106687
YHR103W	-0.467631	0.106687
YNL054W	-2.15333	0.106852
YOL052C	-0.535554	0.107963
YBR137W	0.760162	0.107963
YMR127C	-0.463715	0.107985
YDR279W	-0.422748	0.107985
YBR266C	-2.49768	0.10803
YNR068C	0.564429	0.108467
YOR049C	-0.401809	0.10906
YGL240W	-1.55308	0.109388
YBR128C	0.564816	0.110461
YJR070C	-0.548481	0.11077
YDR392W	1.18426	0.11077
YKL179C	-0.444843	0.111665
YLR032W	-0.413378	0.111665
YHR167W	-0.55627	0.111691
YDL109C	-0.394494	0.111799
YHR153C	-0.445024	0.112014
YDR101C	0.486491	0.112407
YHR047C	0.408604	0.11299
YJR038C	-0.494395	0.114267
YPR051W	0.417152	0.114415
YDR274C	-0.413898	0.114416
YJR055W_3	-1.55263	0.114416
YGR018C	0.406297	0.114523
YIL029C	-0.440575	0.114861
YNL257C	-0.385292	0.11499
YOR006C	0.448635	0.115161
YOR197W	0.454603	0.11573
YPL118W	0.450318	0.116225
YBL024W	0.441303	0.116682
YOR354C	0.44712	0.117078
YAL044W-A	0.522417	0.117868
YGR295C	0.505306	0.117868
YML078W	0.442135	0.117868
YCL033C	-0.433863	0.118778
YLR004C	-0.397933	0.119615
YMR289W	0.407775	0.120276
YPL260W	-0.539714	0.120609
YIL005W	-0.387014	0.120699
YJR037W	-0.389139	0.120889
YDR075W	-0.390727	0.12093
YKL025C	-0.398572	0.12093
YOL097W-A	0.651283	0.12095
YBR283C	0.421765	0.12095
YNL311C	0.585986	0.121211
YNL133C	0.930457	0.121627
YIL132C	0.470771	0.12205
YOR038C	-0.396056	0.122297
YDR457W	1.2027	0.122468
YCR014C	-0.393902	0.122565
YEL067C	-0.395407	0.122869
YGR206W	0.629572	0.123018
YJR026W	-0.390747	0.123143
YHR029C	-0.598795	0.123642
YNR049C	0.498874	0.124003
YFL016C	-0.808237	0.124003
YOR140W	0.7502	0.124003
YDR500C_4	0.961689	0.124546
YOL016C	-0.39467	0.124977
YLR363W-A	0.855167	0.125429
YNL230C	-0.381129	0.12617
YHR116W	0.373906	0.12617
YPL185W	0.393249	0.12617
YDR147W	-0.501698	0.126494
YOR349W	0.402499	0.12696
YPL032C	0.394267	0.12696
YPL163C	0.41085	0.127068
YIR028W	0.454641	0.127604
YOL071W	0.39691	0.128307
YJL078C	0.774876	0.128307
YDR173C	-31.1036	0.128307
YLR268W	-31.1036	0.128307
YER091C	-31.1036	0.128307
YGR104C	-31.1036	0.128307
YML097C	-31.1033	0.128307
YGL058W	31.0653	0.128307
YCR024C	31.0653	0.128307
YNR013C	0.448565	0.128374
YAL015C	0.443754	0.128374
YJR088C	-0.533273	0.129367
YBR288C	0.662585	0.129694
YER066C-A	-0.438883	0.129694
YMR297W	-0.390801	0.129851
YER182W	0.649026	0.130265
YGR166W	-0.423015	0.131304
YIL164C	0.463616	0.131563
YPL009C	0.379765	0.132243
YLL020C	-0.436752	0.132417
YKL031W	-0.46034	0.132417
YMR175W_2	-0.403682	0.132442
YLR446W	0.389557	0.132539
YFL053W	-0.390782	0.132821
YDR524C	0.555227	0.133011
YEL020C	-0.388727	0.133011
YPR052C	0.3993	0.133011
YJL099W	-0.457256	0.133463
YHR071W	0.449868	0.133463
YGR153W	-0.445901	0.133463
YPR171W	0.382235	0.134138
YLR444C	-0.388055	0.135126
YPL150W	0.427767	0.135719
YCR036W	-0.445261	0.136036
YDR096W	0.387653	0.136049
YIL088C	-0.382465	0.13619
YHR192W	-0.744669	0.137127
YKL094W	-0.392721	0.137159
YAL037C-A	0.614142	0.137615
YLR052W	-1.0826	0.137615
YPL061W	-0.439818	0.137615
YMR123W	-0.674948	0.137997
YJR148W	-0.378413	0.139062
YHL014C	0.377874	0.139062
YIL043C	0.370162	0.139589
YOR337W	0.467184	0.13972
YIL073C	-0.367161	0.141431
YKL162C-A	-0.39251	0.142006
YMR295C	0.375758	0.142066
YFL054C	-0.372977	0.142092
YJR094W-A	0.394607	0.142315
YLR368W	-0.488482	0.142448
YJR066W	1.40238	0.142487
YAL022C	0.387255	0.142528
YCL026C-B	0.50682	0.143243
YML060W	-0.653668	0.143572
YJR119C	-0.3811	0.143572
YBR164C	-0.729784	0.143998
YGR132C	-0.655673	0.144773
YOR028C	-0.365245	0.145038
YLR179C	-0.390052	0.14513
YAL060W	0.389879	0.14513
YAL067W-A	0.649171	0.145609
YPR026W	0.648075	0.145609
YJL209W	0.478047	0.145958
YOL137W	-0.388122	0.146132
YLR114C	-0.386146	0.146503
YDL112W	-0.369832	0.146503
YLR131C	0.412644	0.146702
YBL088C	0.371109	0.146702
YGL041C	-0.425503	0.14784
YEL022W	0.565012	0.148493
YBR162W-A	0.496857	0.149731
YDL160C	1.96207	0.149731
YHR098C	1.96162	0.149731
YBR301W	0.397393	0.150411
YJL191W	0.412103	0.150432
YPL027W	0.461207	0.150432
YPL248C	0.371907	0.150618
YPL017C_3	0.869189	0.15272
YFL027C	-0.369146	0.153243
YOL072W	2.96164	0.15477
YDR242W_2	0.928048	0.155303
YDR175C	-0.638274	0.155669
YMR145C	-0.35795	0.156725
YJL021C	-0.37318	0.157048
YMR077C	2.2837	0.157048
YNL085W	0.4579	0.157576
YMR171C	-0.36676	0.157768
YER118C	-0.450983	0.157797
YDR346C	0.503089	0.159171
YMR317W	-0.362154	0.159784
YOL020W	0.416193	0.15982
YJL047C	-0.458526	0.160171
YOR014W	0.775461	0.161022
YOL129W	0.363706	0.161323
YML004C	-0.45634	0.161617
YMR162C	0.367276	0.161617
YFL025C	-0.491796	0.162073
YGL261C	-0.417003	0.162073
YER175W-A	0.561901	0.162073
YER037W_3	0.477714	0.162295
YBL022C	-0.363942	0.162869
YBL090W	0.406585	0.163565
YGR203W	-0.379655	0.163904
YDR058C	0.474984	0.163909
YDR379W	-0.419305	0.164184
YHR001W-A	0.367013	0.164184
YJL007C	-0.997554	0.164257
YDR435C	0.368237	0.164505
YDL124W	-0.42575	0.164636
YPL182C	-0.441797	0.165401
YGR096W	-0.37613	0.165401
YLR059C	-0.418443	0.165401
YER053C	-0.368146	0.165512
YOL009C	1.28399	0.166681
YDR485C	-1.03811	0.167463
YLR084C	0.486983	0.167706
YDR519W	-0.907161	0.167879
YGL151W	-0.815427	0.167933
YMR194C-A	-0.374244	0.167945
YLR055C	0.529758	0.167945
YEL048C	-0.352216	0.168494
YOR041C	-0.362859	0.169013
YOL052C-A	0.47117	0.169202
YGL153W	-0.463668	0.169202
YPL125W	1.01222	0.1694
YAL056W	-0.393435	0.1694
YOR295W	0.406759	0.1694
YDR483W	0.653602	0.1694
YPR111W	0.362449	0.169518
YOR234C	0.439185	0.169518
YER034W	-0.36171	0.169518
YNR056C	0.367531	0.169569
YLR361C-A	0.59002	0.169828
YER187W	-0.693295	0.169828
YHL011C	0.487366	0.169828
YLL026W	-0.367029	0.169893
YBR065C	0.422258	0.17012
YDL131W	-0.367061	0.17012
YBL060W	0.404315	0.17012
YBR297W	-0.388772	0.170207
YNL253W	-0.407447	0.170232
YHR108W	0.407092	0.170232
YDL171C	-0.349593	0.170232
YIL044C	-0.42712	0.170755
YOR050C	-0.354998	0.170837
YBL032W	-0.404468	0.17088
YBL009W	0.357927	0.170977
YDL115C	-0.829064	0.170977
YPR096C	-0.495932	0.170977
YBL043W	0.41183	0.170983
YDR182W-A	-0.661601	0.171532
YGR121W-A	0.533309	0.171966
YBR003W	0.703949	0.172237
YFR011C	-0.380141	0.172444
YKR010C	0.499541	0.172934
YER185W	0.527464	0.172934
YNL074C	0.6187	0.172934
YNL265C	-0.365971	0.173022
YCR083W	0.400432	0.174612
YIL007C	-0.34561	0.174612
YLL063C	-0.360112	0.174866
YHL027W	0.353855	0.175342
YMR196W	-0.396873	0.175351
YOR020W-A	0.560805	0.175482
YLR054C	-0.378386	0.175857
YGR161W-C	0.489934	0.175857
YLR393W	0.835663	0.175985
YGR150C	-0.500071	0.176481
YPL021W	0.364375	0.176843
YJR127C	0.347437	0.176843
YCL005W	0.443638	0.178061
YDL094C	0.524709	0.178415
YLR095C	0.361008	0.178415
YER124C	0.645763	0.178848
YOR298C-A_2	0.408666	0.179684
YIL145C	0.379249	0.180569
YGR154C	-0.35681	0.180614
YIL130W	0.359416	0.18095
YDL134C	-0.354087	0.18109
YIL058W	0.394546	0.181377
YDR340W	-0.412367	0.181752
YMR161W	-0.348752	0.181757
YLR165C	-0.3549	0.181764
YDR528W	0.462821	0.182425
YDR271C	1.3241	0.182725
YDL026W	0.389632	0.182725
YFL044C	-0.388008	0.183784
YDL121C	0.591253	0.183784
YJR103W	0.365559	0.183784
YML001W	0.755605	0.183784
YLR189C	-0.354831	0.183784
YBR014C	0.482482	0.185137
YER067C-A	-0.342659	0.185137
YMR152W	-0.346585	0.186369
YOR161C-C	0.422871	0.186369
YIL009W	-0.341167	0.186369
YOR268C	0.431283	0.186369
YKL116C	-0.373539	0.187184
YLL059C	-0.403266	0.187381
YGL157W	0.574653	0.188576
YPL194W	0.467564	0.188711
YGL015C	-0.391569	0.188711
YFR025C	0.433058	0.188711
YBR116C	0.521411	0.189426
YGR012W	-0.382739	0.189426
YGL192W	0.533463	0.190063
YBR300C	-0.347714	0.1903
YDR108W	0.471658	0.190391
YDR480W	0.671871	0.190465
YGL236C	-0.614673	0.190465
YNL236W	-0.633273	0.190556
YGR199W	-0.336863	0.19172
YOL164W	-0.535195	0.192164
YGR259C	0.347699	0.19221
YKL106C-A	0.599076	0.19221
YLR313C	-0.34119	0.192285
YKR045C	0.351237	0.192651
YNL067W-B	0.824199	0.193493
YBL055C	0.347758	0.193671
YDR363W-A	-0.525943	0.193705
YER057C	-0.340665	0.19415
YBR100W	0.448196	0.19459
YJR034W	0.387213	0.194658
YBR053C	0.362389	0.194802
YNL053W	-0.466793	0.195075
YOR039W	0.459745	0.195633
YGL250W	-0.529832	0.195716
YLR461W	0.386926	0.195716
YJL120W	0.340733	0.195939
YPL170W	0.335815	0.196535
YOR017W	-0.415967	0.197024
YOR093C	-0.357782	0.197089
YDR111C	0.392862	0.197089
YDR422C	-0.380075	0.198416
YJR047C	-0.56244	0.198416
YGL184C	0.53495	0.199198
YDR385W	-0.464427	0.199926
YGL197W	0.475026	0.199988
YCR102W-A	0.427523	0.200355
YBR277C	-0.447287	0.201209
YNL095C	0.379341	0.201626
YER149C	0.554097	0.202701
YJL213W	0.383032	0.20283
YKL135C	0.435246	0.203047
YPR001W	0.341922	0.203336
YOL164W-A	0.464681	0.203956
YDR400W	-0.343911	0.20399
YFR023W	-0.334405	0.20399
YIL152W	0.41374	0.204356
YHL044W	-0.344633	0.204703
YDR008C	-30.8404	0.20509
YJL071W	-30.8404	0.20509
YOR303W	30.8025	0.20509
YOL051W	30.8025	0.20509
YNR012W	30.8025	0.20509
YKL119C	30.8023	0.20509
YJR102C	30.8023	0.20509
YHL025W	30.8022	0.20509
YDL021W	-0.919487	0.205104
YOR316C-A	0.412249	0.205104
YBR059C	0.486184	0.205275
YDR120C	0.382135	0.205275
YNL035C	0.382968	0.205619
YDR266C	0.445826	0.20591
YOR019W	-0.377981	0.20591
YMR193W	0.366626	0.207015
YMR130W	-0.345161	0.207554
YDL177C	-0.333728	0.207661
YPR193C	-0.341577	0.207661
YJL066C	-0.327852	0.208426
YOR309C	0.540135	0.208438
YDR336W	-0.410111	0.208897
YEL066W	-0.341878	0.209234
YGL033W	0.784577	0.209704
YDR415C	-0.334067	0.209828
YOL121C	-0.410939	0.21004
YDR490C	0.787562	0.210385
YGL232W	-0.473229	0.21043
YDR285W	-0.385671	0.21193
YNL191W	-0.344795	0.212104
YGR152C	-0.349763	0.212116
YCR050C	0.390476	0.212777
YLR202C	0.405482	0.212902
YBR030W	0.490136	0.214306
YML035C_2	0.599481	0.214423
YDR269C	0.554078	0.214423
YGL006W-A	0.493496	0.214423
YFL006W	-0.420955	0.214842
YOL106W	-0.334136	0.215054
YBL079W	0.353495	0.215276
YER115C	0.524234	0.215678
YMR243C	-0.326191	0.215678
YOR322C	0.406818	0.215678
YFR031C-A	0.340395	0.216147
YHR012W	0.574157	0.216147
YDR409W	0.33662	0.216147
YIL153W	-0.737893	0.216147
YGR212W	-0.333568	0.216621
YPL215W	0.382477	0.216811
YER048C	-0.341744	0.216886
YIL064W	-0.325313	0.217267
YPR023C	0.521307	0.218998
YMR124W	-0.330096	0.219615
YHR150W	0.364461	0.219931
YDL099W	-0.368871	0.219931
YDR014W	-0.372585	0.219931
YLL032C	-0.34005	0.220198
YLR001C	-0.331966	0.220448
YLR327C	0.394204	0.220513
YIL050W	-0.322197	0.220513
YIL095W	-0.329248	0.2209
YGL191W	0.335342	0.220947
YMR191W	-0.417521	0.221159
YOR079C	-0.330135	0.221732
YDR374C	-0.320637	0.221938
YJR112W-A	0.562772	0.222089
YBR072W	0.410126	0.222098
YHR139C-A	0.366477	0.222416
YBR157C	-0.603392	0.22369
YPR191W	0.342462	0.224438
YOR284W	0.327376	0.224992
YBL059W	0.328909	0.224992
YIL008W	-0.464975	0.225534
YMR194C-B	0.718975	0.226416
YPL230W	0.323782	0.227058
YDR462W	-0.600338	0.227516
YMR097C	0.460695	0.227516
YAL058C-A	-0.327796	0.227516
YKL149C	0.441599	0.227516
YDL128W	-0.368421	0.228237
YOL095C	-1.10235	0.228611
YNR061C	-0.323444	0.228611
YDL046W	0.424222	0.228611
YDR289C	-0.634783	0.228611
YPL189W_2	0.471446	0.228611
YJL046W	-0.318738	0.228611
YPR195C	0.319772	0.228611
YFR014C	-0.323738	0.228611
YPR125W	0.310928	0.229183
YNL289W	-0.317939	0.229915
YDR411C	-0.321238	0.230153
YIR024C	-0.318525	0.230153
YNL179C	-0.456051	0.230481
YNL173C	-0.323444	0.230481
YBR007C	0.336055	0.230695
YML101C	-0.314731	0.230941
YDR272W	-0.330678	0.231663
YMR228W	-0.31049	0.232246
YOR104W	-0.351721	0.232891
YDR253C	-0.320999	0.233978
YMR048W	0.56839	0.23419
YBL015W	-0.316803	0.236138
YIL015W	-0.353246	0.236138
YMR175W_4	-0.320022	0.236138
YIL120W	0.323437	0.236468
YNL070W	-0.392865	0.236827
YOR024W	-0.318132	0.238128
YOL113W	-0.325208	0.238268
YNL190W	-0.319013	0.238339
YGL032C	-0.332725	0.239445
YOR324C	0.326415	0.239517
YMR075W	0.325576	0.239585
YLR040C	-0.330067	0.240074
YMR007W	-0.420474	0.240267
YHR038W	-0.317929	0.240267
YOR311C	-0.357342	0.240775
YLR392C	-0.328338	0.241731
YFL040W	-0.31625	0.241731
YMR109W	-0.348225	0.241731
YGL202W	-0.427708	0.24216
YHR154W	0.446313	0.242354
YML055W	0.39306	0.243395
YDR162C	-0.634651	0.245049
YMR174C_3	-0.319494	0.24541
YLR350W	0.492488	0.245597
YIL024C	-0.310976	0.245597
YDR048C	-0.38686	0.245643
YOL013W-A	-0.315706	0.247017
YHR146W	-0.581933	0.247076
YLR097C	0.325861	0.247522
YJR128W	0.308875	0.247783
YDR068W	-0.363933	0.248331
YMR100W	0.443583	0.248901
YOR034C-A	0.435865	0.250375
YHR082C	-0.332652	0.250891
YJR104C	-0.420961	0.251335
YER180C	0.495105	0.25136
YLR451W	-0.315103	0.25136
YPR126C	0.317319	0.25136
YPL099C	0.310997	0.25136
YOR114W	-0.344247	0.25136
YPL197C	0.342414	0.25136
YGL079W	-0.313926	0.25171
YHR163W	-0.331751	0.252716
YDR512C	0.659557	0.253413
YPR042C	0.309735	0.254771
YKR044W	0.367658	0.254771
YKR046C	0.375125	0.254771
YPL038W-A	0.36119	0.254997
YNL086W	0.51793	0.255675
YGL141W	-0.552662	0.255675
YPL106C	1.03175	0.256278
YJR021C	-0.441046	0.256278
YNL319W	-0.308359	0.25665
YOL076W	0.723116	0.25665
YDR395W	-0.341642	0.257755
YLL052C	-0.344871	0.260199
YOR276W	0.34288	0.260441
YMR039C	0.344508	0.260518
YGR136W	-0.309559	0.260518
YFR010W	1.13193	0.260969
YJR056C	0.350679	0.26119
YOR350C	0.310822	0.261998
YHR132C	-0.315588	0.264141
YAL031C	0.353238	0.264141
YER064C	0.303654	0.264293
YJL022W	-0.355219	0.264293
YLR322W	-1.10903	0.264293
YBR275C	0.35531	0.264293
YFL014W	0.57194	0.264293
YCL045C	-0.337588	0.264751
YPL265W	0.304063	0.265434
YDL023C	0.318098	0.267072
YDL085W	0.454211	0.267072
YLR181C	0.347149	0.267217
YHR125W	0.34399	0.267217
YBR101C	0.670257	0.269011
YNL078W	0.37929	0.269606
YGL108C	0.576566	0.269606
YOL054W	-0.319234	0.270361
YLR390W-A	-0.387806	0.27082
YDL192W	-0.981557	0.27082
YPL060W	0.303095	0.270906
YKL040C	0.301699	0.271076
YMR088C	-0.299011	0.271206
YPR039W	0.304684	0.271206
YHR105W	0.303709	0.271254
YPL164C	0.300793	0.273882
YLR122C	-0.300965	0.273882
YNL237W	-0.321329	0.274207
YDL174C	-0.30966	0.274713
YPL261C	-0.308276	0.274931
YML129C	0.338732	0.276226
YOR097C	-0.293644	0.276226
YGL160W	0.565649	0.277039
YFL035C-B	-0.303193	0.277336
YLR109W	-0.310149	0.277336
YNL327W	0.298347	0.277447
YPR070W	-0.440003	0.277841
YKR032W	0.346041	0.277841
YHR193C	-0.312424	0.277841
YGL049C	0.819779	0.277841
YCR021C	0.336748	0.277841
YDL216C	0.30848	0.277841
YBR031W	0.445595	0.278309
YOL019W	0.298969	0.278309
YIL025C	-0.336271	0.278624
YCR051W	-0.330127	0.278624
YPL147W	0.298445	0.279701
YHL046C	0.291459	0.279899
YJL045W	-0.301827	0.280003
YMR272W-B	0.43929	0.281296
YPL040C	-0.342215	0.281368
YKL044W	0.336888	0.281368
YMR153W	-0.302014	0.282363
YBR292C	-0.306116	0.283561
YJL042W	-0.431024	0.283929
YPR002W	0.311634	0.284342
YPL194W_3	0.476352	0.284431
YER152C	0.524346	0.284937
YPL110C	0.295157	0.284937
YCR059C	-0.294777	0.284937
YOR246C	0.436481	0.285007
YPL246C	-0.29536	0.285989
YKR059W	0.40259	0.28652
YDL076C	-0.543497	0.28761
YER103W	0.522543	0.288581
YMR129W	-0.298025	0.289461
YIL165C	0.337815	0.289461
YML009C	0.293815	0.289725
YMR019W	0.339319	0.290687
YJR140C	-0.292096	0.290687
YDL127W	-0.426715	0.291142
YDR388W	-0.499598	0.292034
YBR022W	0.350361	0.292034
YBR121C_3	0.317596	0.292443
YBR121C_4	0.317596	0.292443
YDL215C	0.296765	0.292443
YOL098C	-0.289602	0.292443
YLR448W	0.484344	0.292753
YHR111W	0.411142	0.293356
YDR419W	-0.306346	0.293391
YCL037C	-0.334699	0.293714
YLR295C	-1.23066	0.293923
YHR091C	0.629934	0.293923
YGL235W	-0.285309	0.294232
YNL255C	-0.289768	0.294439
YBR073W	0.324696	0.294439
YKL115C	0.367155	0.294439
YHR075C	0.300208	0.295312
YGL186C	-0.556385	0.295312
YER143W	-0.555645	0.295312
YPL256C	-0.284864	0.295468
YHR008C	0.727766	0.295468
YKL015W	-0.286259	0.297192
YOL152W	0.343859	0.298046
YML121W	0.33554	0.298273
YFR054C	-0.294527	0.298305
YGL146C	-0.637346	0.299042
YLR108C	-0.308228	0.302442
YLR204W	-0.327738	0.302463
YKR082W	-0.976964	0.302463
YDR500C_3	0.900312	0.302463
YAR023C	0.323421	0.302463
YMR172W	-0.286656	0.302463
YNL055C	-0.487878	0.302688
YGL136C	-0.549119	0.302688
YBL057C	0.328861	0.302918
YGR243W	-0.284665	0.302918
YML066C	0.528259	0.30346
YFR001W	0.613366	0.30346
YDL024C	0.463363	0.30346
YPL194W_2	0.44748	0.304256
YLL041C	0.432522	0.305541
YKR067W	0.287172	0.30626
YOL151W	0.295251	0.306399
YCR105W	0.29053	0.308503
YIR027C	-0.284481	0.308503
YBL066C	-0.302936	0.30922
YJL179W	-0.442018	0.309313
YLR216C	0.347335	0.309313
YOR201C	0.454361	0.309313
YKL134C	-0.448964	0.309313
YJL092W	-0.366051	0.309313
YLR039C	0.302401	0.310223
YGR209C	-0.3126	0.31229
YBR174C	-0.536946	0.31229
YGL016W	0.375039	0.31229
YLR237W	0.336432	0.312868
YOL056W	0.325023	0.312998
YMR133W	-0.279736	0.313032
YDR011W	-0.279419	0.3131
YJR134C	-0.293445	0.3131
YIL077C	-0.282377	0.313112
YPR115W	0.286153	0.313232
YJL052W	-0.384284	0.313232
YDL202W	0.305813	0.313232
YGR220C	-0.335682	0.313232
YNR010W	-1.03837	0.313232
YGR122W	0.382485	0.313232
YBR221W-A	0.416449	0.314598
YER030W	0.360706	0.314805
YDR099W	0.280793	0.315162
YER032W	-0.282535	0.315589
YPR009W	0.281654	0.316843
YOR321W	0.325127	0.316843
YDR254W	-0.305471	0.317232
YHR048W	0.303485	0.317232
YPL154C	-0.335434	0.31779
YNR065C	-0.279279	0.318309
YCL042W	-0.327525	0.318309
YPR166C	-0.353072	0.318309
YFL048C	-0.313642	0.319464
YOR058C	-0.287384	0.319796
YPR174C	0.289379	0.320148
YPL144W	0.342263	0.320148
YMR098C	0.401958	0.320148
YPL019C	-0.284848	0.320382
YBL095W	0.342214	0.320382
YCR107W	0.536165	0.320382
YDL072C	0.421709	0.32054
YLL029W	0.358367	0.320717
YLL062C	-0.279423	0.320717
YDR178W	0.295149	0.320717
YOR346W	0.308127	0.320717
YDR529C	-0.336829	0.320717
YOL105C	-0.277771	0.320717
YPL092W	0.279923	0.320717
YJR003C	0.299907	0.320717
YJR094C	-0.310697	0.32078
YGR129W	-0.328362	0.32078
YNR027W	-0.318127	0.32078
YAR040C	0.314083	0.32078
YBR216C	0.292332	0.32078
YMR234W	-0.275722	0.32078
YCL062W	0.289539	0.32078
YNL096C	0.672839	0.321408
YHL013C	0.327755	0.321408
YJL038C	-0.316496	0.321408
YMR174C_4	-0.280674	0.321408
YOR071C	-0.279449	0.321408
YOR001W	-0.532955	0.321408
YKL161C	-0.275243	0.321408
YLR381W	-0.286519	0.321408
YDR234W	-30.5187	0.321408
YOR036W	-30.5186	0.321408
YBR106W	-30.5186	0.321408
YLR403W	-30.5186	0.321408
YOL058W	-30.5186	0.321408
YNL315C_3	-30.5186	0.321408
YMR083W	-30.5185	0.321408
YMR125W	-30.5184	0.321408
YPR024W	-30.5184	0.321408
YBR279W	30.4807	0.321408
YGR169C-A	30.4807	0.321408
YPL031C	30.4806	0.321408
YDR205W	0.36551	0.321483
YDR003W-A	0.414213	0.322113
YHR177W	-0.281336	0.325802
YMR052W	-2.62298	0.326695
YDL142C	-2.62288	0.326695
YDR077W	-0.281126	0.326973
YHR057C	0.287266	0.328035
YOR338W	0.276981	0.32899
YDL067C	0.454243	0.32899
YJL112W	-0.278988	0.329769
YIL127C	0.432439	0.329769
YDL119C	-0.310217	0.330114
YPR017C	0.271836	0.330323
YDR357C	-0.284734	0.331004
YBL068W	0.269843	0.331175
YDL242W	0.268326	0.331217
YPL158C	0.456368	0.331318
YDR309C	-0.31542	0.332657
YNL106C	0.347042	0.333238
YOR305W	-0.544919	0.333614
YLR283W	0.298822	0.333873
YHL008C	0.354059	0.333918
YMR095C	-0.413578	0.333918
YKR056W	-0.302833	0.333918
YNL046W	-0.511303	0.334187
YCL001W-A	-0.315544	0.337193
YNL209W	0.342479	0.337221
YCR044C	-0.289922	0.337221
YDL138W	-0.338222	0.337221
YFL004W	0.42313	0.337221
YKL003C	0.685079	0.337308
YCL024W	-0.332001	0.337704
YAL005C	-0.302876	0.337704
YLR152C	-0.2723	0.337724
YOL043C	0.279006	0.338332
YEL038W	0.272958	0.338796
YBR045C	0.324682	0.338796
YLR433C	0.273666	0.339166
YDR535C	-0.355586	0.339698
YGL237C	0.260761	0.340092
YML096W	-0.278204	0.340092
YDR233C	-0.310977	0.340346
YMR232W	-0.265489	0.340346
YGR110W	0.475512	0.340346
YBL046W	-0.265388	0.341882
YBL049W	-0.292608	0.341882
YDR076W	0.381738	0.341882
YBL094C	0.263148	0.341882
YDR078C	0.273078	0.342685
YPR170C	0.299947	0.343236
YBR092C	0.463625	0.343472
YFL028C	-0.27344	0.344356
YKL026C	-0.274748	0.344955
YGR149W	-0.300278	0.345129
YDR370C	-0.276545	0.345674
YOR008C	-0.701365	0.346544
YPR132W	0.625183	0.346544
YPL049C	0.302623	0.348017
YHR210C	0.275266	0.348017
YGR117C	0.354268	0.348331
YPL054W	0.274258	0.349309
YMR107W	-0.298898	0.349309
YML061C	0.3739	0.349544
YPR079W	0.259103	0.349544
YIL114C	-0.299124	0.349641
YDL144C	-0.264795	0.349641
YER154W	-0.288807	0.349641
YNL127W	0.467213	0.350349
YDR200C	-0.622701	0.3512
YLL060C	0.298289	0.35133
YIL046W-A	0.472541	0.35133
YPL100W	0.299357	0.351951
YLR104W	-0.278636	0.353528
YOR300W	-0.261626	0.353528
YDL200C	0.269827	0.353581
YML067C	-0.2939	0.353841
YCR076C	-0.259334	0.353967
YMR173W_3	0.354739	0.354085
YJR080C	-0.271562	0.354085
YPL178W	-0.775137	0.355344
YER114C	0.473601	0.35604
YNL215W	0.836236	0.35604
YGR111W	0.316853	0.359041
YOL099C	0.289091	0.359166
YHR049W	0.258289	0.359775
YER176W	0.499348	0.3604
YLR173W	-0.301834	0.362312
YOR358W	-0.289642	0.36277
YPR077C	0.278471	0.363468
YDR406W	0.289877	0.364132
YML087C	-0.275057	0.36421
YCR026C	-0.26876	0.36421
YOR044W	-0.308383	0.365007
YJR118C	0.305613	0.365007
YNL295W	0.266923	0.365007
YKL217W	0.280074	0.365007
YKR058W	0.266708	0.365135
YPL226W	-0.397875	0.366026
YPR146C	-0.269894	0.366026
YNL268W_3	0.631723	0.366555
YGL042C	0.413016	0.367338
YER046W-A	-0.288605	0.36802
YOL068C	0.346079	0.369116
YHR096C	0.270004	0.369116
YMR122C	-0.263964	0.369116
YEL018W	-0.297155	0.369116
YLL002W	-1.6233	0.369116
YBR191W	-1.6226	0.369116
YDR270W	-0.271993	0.369199
YBR083W	0.273452	0.370128
YJR036C	-0.280189	0.370128
YOL138C	-0.253658	0.370495
YBR111W-A	0.424692	0.370748
YPR118W	0.424531	0.370748
YDR433W	-1.30137	0.371767
YNL073W	0.668449	0.371894
YIL086C	-0.263348	0.37228
YJR150C	-0.253357	0.37262
YOL117W	0.263352	0.372912
YDR431W	-0.259514	0.373219
YAL049C	0.298523	0.373405
YHR135C	-0.293332	0.373405
YFL019C	0.413009	0.373405
YPR119W	0.304199	0.373405
YGR125W	-0.253403	0.373508
YOL114C	-0.290319	0.373508
YDR286C	-0.287151	0.373551
YGR143W	0.254316	0.374347
YMR163C	-0.25184	0.374347
YDR009W	0.314441	0.374552
YBR239C	0.255521	0.375283
YOL039W	0.296399	0.375951
YML116W	-0.321435	0.375951
YBL028C	0.250251	0.375951
YHR022C-A	0.559728	0.377034
YER060W	-0.25627	0.377201
YPR164W	0.34645	0.377632
YMR064W	-0.386694	0.377752
YDL048C	0.358941	0.378209
YHR127W	-0.279975	0.378236
YHL039W	0.299949	0.378236
YDL234C	-0.276574	0.378425
YCL040W	-0.283905	0.379069
YBL010C	0.257291	0.379518
YMR306W	-0.248813	0.380057
YGL210W	-0.275528	0.380057
YLR112W	-0.318078	0.380994
YJR095W	-0.285093	0.382259
YMR086C-A	-0.253745	0.38242
YBR028C	0.333646	0.38242
YDR246W-A	0.328597	0.38242
YOL025W	0.251125	0.382938
YMR233W	-0.249355	0.383831
YFR032C	-0.254209	0.383968
YJR114W	0.370588	0.383968
YKR066C	0.293698	0.383968
YGR148C	0.293303	0.383968
YER097W	-0.29407	0.384237
YKL065C	-0.310516	0.384307
YJR092W	0.251028	0.384426
YGL218W	-0.575319	0.384426
YLR083C	-0.255541	0.384426
YDR451C	-0.498058	0.384617
YMR105W-A	0.384195	0.384617
YLR410W	-0.861925	0.384617
YMR226C	-0.279421	0.385183
YKR076W	-0.260787	0.386081
YJR020W	-0.246662	0.386467
YOL091W	-0.25097	0.388036
YJR024C	-0.267815	0.388118
YLR307C-A	0.380251	0.389194
YGL027C	-0.28591	0.389194
YGL086W	-0.262346	0.389194
YHR110W	0.246482	0.389194
YAL045C	0.310985	0.389194
YOR192C	0.282735	0.389194
YPL108W	0.262681	0.389194
YCR001W	-0.277892	0.389717
YGR204C-A	0.38025	0.391272
YER071C	-0.247615	0.391272
YDR452W	0.345235	0.391272
YIL090W	-0.270352	0.391272
YPL104W	0.961803	0.391272
YEL001C	-0.24327	0.391272
YBR113W	-0.477516	0.391272
YMR029C	0.298175	0.391598
YJL067W	-0.245203	0.391598
YKR006C	-0.294104	0.391669
YNL154C	-0.286251	0.392349
YCR033W	-0.349861	0.392349
YLR422W	0.260849	0.392349
YDL078C	0.333455	0.392349
YMR174C	-0.268902	0.392757
YOR377W	-0.279447	0.393548
YGL176C	-0.453183	0.393802
YAL042W	-0.31554	0.394866
YKL191W	0.380645	0.395064
YBR215W	-0.258609	0.396386
YMR086W	-0.25165	0.396725
YDR500C_2	0.824236	0.396725
YDL010W	-0.441019	0.398481
YJL093C	-0.246235	0.398504
YPR059C	-0.285798	0.399349
YDR257C	-0.250365	0.39943
YLR343W	-0.237861	0.39943
YPL167C	0.244387	0.401342
YNL025C	0.523067	0.401993
YKR030W	0.298102	0.401993
YGL056C	-0.247628	0.402332
YGR226C	0.251317	0.402332
YFL047W	-0.244542	0.402918
YBR107C	-0.642406	0.403265
YLR319C	-0.281211	0.403339
YLR367W	0.255526	0.403365
YBR032W	0.355983	0.403365
YMR119W	0.41909	0.403931
YGR022C	-0.246704	0.404334
YER039C	-0.349496	0.404719
YHR198C	0.275355	0.404719
YDR513W	0.325084	0.405119
YJR084W	-0.24534	0.407116
YGL230C	-0.293081	0.407116
YLR080W	0.338476	0.407976
YJR117W	0.262217	0.408252
YDR089W	-0.283375	0.408361
YOR315W	0.321751	0.410189
YJR014W	0.262713	0.410394
YBL091C-A	-0.24258	0.410489
YGL221C	-0.247943	0.410731
YLR043C	-0.243978	0.411877
YEL065W	-0.242472	0.411877
YJR052W	-0.241357	0.411986
YGR292W	-0.371568	0.41294
YBR147W	0.323302	0.413497
YNL305C	0.269714	0.414007
YDR131C	0.2428	0.414329
YKL110C	-0.34032	0.414329
YDR439W	1.76942	0.414329
YBR114W	0.699207	0.415304
YPL138C	-0.249316	0.415304
YIL002C	-0.239443	0.416218
YJR126C	0.239832	0.417596
YHR097C	-0.234043	0.417596
YDR304C	0.23648	0.41838
YDR104C	0.242825	0.419038
YJL126W	0.278972	0.421311
YPL103C	-0.235406	0.421841
YDR199W	-0.345839	0.422525
YFL056C	0.26837	0.424967
YBR203W	-0.303766	0.426095
YEL059C-A	0.249551	0.426371
YNL293W	-0.259973	0.426371
YBR013C	0.244703	0.426731
YIL156W	0.320882	0.426731
YAR018C	0.361834	0.426731
YDR022C	0.232182	0.427466
YDL025C	0.410045	0.427541
YLR421C	-0.278944	0.428002
YDL027C	0.328258	0.428713
YKL170W	0.24945	0.428948
YLR053C	-0.265775	0.429076
YOR081C	-0.232658	0.429369
YKR017C	0.271455	0.429731
YHR209W	0.237182	0.431391
YML005W	0.263891	0.432104
YPL270W	0.24428	0.432104
YNL044W	0.275309	0.432818
YDL104C	0.23414	0.43592
YPR106W	0.269594	0.43592
YGR028W	0.327708	0.43592
YNR033W_3	-0.739168	0.43592
YKR084C	-0.738653	0.43592
YER131W	0.663183	0.43592
YLR073C	0.295412	0.436315
YOL023W	-0.252684	0.43741
YJL169W	-0.271012	0.437726
YMR291W	0.232642	0.437888
YPL135W	0.261098	0.437888
YJL060W	-0.231589	0.438363
YKR088C	0.235167	0.438729
YLR265C	-0.239567	0.438729
YCR079W	-0.226443	0.438872
[truncated: 2,301 more rows]

## Sheet: Sorbitol vs. Glucose
GS	logFC	FDR
YOL002C	-5.11141	1.5904e-62
YLR057W	-3.85728	3.93777e-53
YDL023C	2.71503	2.01384e-38
YLR089C	4.3658	6.861e-34
YJR121W	-3.3573	1.20871e-31
YPL188W	-4.18791	6.72705e-29
YLR262C	-35.5946	8.89863e-29
YNL094W	-2.5742	1.43129e-28
YHR100C	-3.89073	1.67281e-28
YLR380W	-37.4943	1.80704e-28
YLR058C	-3.3601	9.14442e-28
YDR137W	-3.74558	7.58224e-27
YMR263W	-6.06931	3.97743e-25
YOL116W	-2.628	6.10615e-24
YEL054C	-2.18709	4.8323e-22
YDL130W	-2.15212	1.61397e-21
YJL204C	-6.27656	8.7307e-21
YIL097W	-1.94686	6.23474e-19
YAL026C	-34.9892	9.30455e-19
YKL190W	-1.60579	8.84836e-18
YML071C	-2.45636	9.67209e-18
YNL032W	1.75992	1.09956e-17
YLR056W	2.40166	1.659e-17
YDL142C	-6.36183	6.90877e-17
YOL087C	-2.47508	1.06432e-16
YJR109C	-6.38064	1.9895e-16
YIL107C	1.53376	4.68493e-16
YDR315C	-2.09871	4.88724e-16
YGL194C	-1.42458	4.88724e-16
YBR058C-A	2.41988	7.07164e-16
YLR190W	-3.65581	1.16258e-15
YJL095W	-1.73598	1.82093e-15
YPL182C	-1.78855	1.88497e-15
YOR082C	-1.54446	2.85423e-15
YNL323W	1.45043	3.38066e-15
YPL055C	-2.88601	3.9786e-15
YLR193C	-1.5759	2.24652e-14
YJR144W	2.19523	2.28337e-14
YNR008W	-2.64031	3.00846e-14
YPL139C	-2.59114	4.19212e-14
YBR194W	1.61128	9.90854e-14
YOL081W	1.73325	9.9547e-14
YLR418C	-4.32531	1.46285e-13
YCR095C	1.87724	1.59985e-13
YGL003C	-2.49472	1.74653e-13
YGR157W	-2.65314	1.87531e-13
YPL047W	1.39542	1.96999e-13
YDR025W	1.81202	2.20488e-13
YIR033W	-5.96543	4.47842e-13
YOR083W	-1.61217	5.68991e-13
YNL291C	-1.53236	7.55561e-13
YLR185W	-2.45955	8.43318e-13
YMR223W	1.22845	1.07999e-12
YOL111C	-1.7532	1.15123e-12
YNL284C	1.38723	1.15123e-12
YHR205W	2.17415	1.36482e-12
YGL072C	1.30966	1.51376e-12
YDR363W	-1.50465	1.81176e-12
YLL038C	-1.53745	1.84097e-12
YDR334W	-1.3548	2.02118e-12
YBR111W-A	3.02984	2.78591e-12
YNL084C	1.88717	3.26264e-12
YNL041C	-3.07335	3.94323e-12
YHR013C	-2.0211	4.71639e-12
YLR044C	-1.53142	5.32621e-12
YER040W	2.8	5.36759e-12
YDR255C	-1.54858	7.20063e-12
YJL123C	-1.26832	1.01154e-11
YDR297W	1.33563	1.2001e-11
YMR304W	1.32273	1.38227e-11
YMR135C	-1.31891	1.83122e-11
YKR072C	-1.57186	2.1358e-11
YGL202W	-1.56307	2.16694e-11
YBR230W-A	1.65197	3.01638e-11
YKR026C	-1.77226	3.01638e-11
YPL213W	1.23937	3.01638e-11
YNL288W	-1.4259	3.09864e-11
YDL049C	1.70418	3.47494e-11
YMR062C	-2.70201	3.52024e-11
YDL061C	2.29323	3.62398e-11
YGR181W	-1.76595	4.44015e-11
YEL043W	-1.6792	5.45824e-11
YOR035C	2.56454	6.23852e-11
YDL037C	2.10324	6.28107e-11
YMR193W	1.5062	6.68316e-11
YGL133W	1.88981	8.64038e-11
YNL097C	-33.9547	1.06633e-10
YPL069C	-2.67077	1.16203e-10
YNL146C-A	1.41166	1.16203e-10
YDR024W	1.40511	1.76991e-10
YNL148C	-1.81062	1.85358e-10
YHR030C	-1.69909	1.99174e-10
YNL136W	-1.92158	2.01302e-10
YMR276W	-1.13625	2.56893e-10
YPR008W	2.7496	2.6235e-10
YLR006C	-1.29317	2.8002e-10
YDL116W	-3.13563	3.29264e-10
YJL148W	1.15524	3.60479e-10
YKL170W	1.23758	4.36362e-10
YER072W	-1.14806	4.55625e-10
YIL154C	1.3106	4.69878e-10
YGR217W	-1.33812	5.35532e-10
YLR085C	-1.32001	5.7139e-10
YHR108W	1.46142	5.86743e-10
YPR099C	2.65611	6.95381e-10
YOR070C	-1.31107	7.10966e-10
YPL180W	2.44931	9.46319e-10
YHL029C	1.05471	9.92894e-10
YOL115W	-1.32389	1.15999e-09
YJL127C-B	1.61827	1.38959e-09
YDL088C	1.55947	1.39967e-09
YEL059C-A	1.20146	1.59445e-09
YIL137C	1.10657	1.72309e-09
YLR191W	-1.23199	1.90832e-09
YMR247C	-1.07704	2.10889e-09
YLR261C	-1.69976	2.10889e-09
YNL235C	-1.05922	3.07817e-09
YGR062C	1.55167	3.17273e-09
YGL054C	-1.41304	4.36087e-09
YKR028W	1.71405	4.4214e-09
YER031C	-1.3318	4.74973e-09
YDL012C	1.65797	5.19506e-09
YER164W	2.26384	5.62354e-09
YLR224W	-1.05337	6.22844e-09
YDR417C	1.82549	7.71959e-09
YBL038W	1.04418	8.5655e-09
YNL199C	-3.33099	9.58261e-09
YMR230W	1.53277	9.58261e-09
YDR162C	-1.90184	9.58261e-09
YGR072W	1.07984	1.13627e-08
YER092W	-1.53826	1.13627e-08
YDR067C	0.989802	1.34769e-08
YKL048C	-2.11208	1.34769e-08
YHR103W	-1.1807	1.40195e-08
YNR005C	2.69183	1.40471e-08
YDR003W-A	1.83533	1.42523e-08
YBR048W	1.16202	1.42523e-08
YOR055W	-1.0353	1.42523e-08
YOL073C	1.30455	1.58065e-08
YDR121W	1.04941	1.64834e-08
YBR175W	-2.80854	1.65534e-08
YER050C	1.09831	1.7359e-08
YKR004C-A	3.26396	1.86065e-08
YNL236W	-1.76566	1.95988e-08
YGL215W	-1.85989	3.05758e-08
YDR293C	-2.22881	3.13686e-08
YML117W	-1.41111	3.25498e-08
YDR447C	3.91175	3.25498e-08
YJR034W	1.17601	3.54746e-08
YDR389W	1.16072	3.57937e-08
YDR329C	-1.12257	3.78662e-08
YOL077W-A	1.24946	4.20898e-08
YFR012W-A	1.7622	4.4761e-08
YNL147W	1.40166	4.59662e-08
YLL009C	1.24645	4.77416e-08
YDL136W	-1.24283	6.52414e-08
YJR059W	-1.22922	6.80844e-08
YOR302W	-1.75923	7.22763e-08
YOR161C-C	1.40998	7.43178e-08
YEL012W	-1.32114	7.43178e-08
YOR302W_2	-2.12246	7.64533e-08
YLR419W	1.2323	7.95535e-08
YPR057W	1.22217	8.18057e-08
YIL125W	1.17747	8.62813e-08
YAL055W	-1.08808	9.577e-08
YLR067C	1.23974	9.93728e-08
YAL037C-A	1.90693	1.0231e-07
YGL161C	2.26417	1.04735e-07
YDR401W	-1.5269	1.08907e-07
YGL005C	-1.94981	1.26795e-07
YOR054C	-1.05883	1.49737e-07
YHR063C	1.38054	1.49911e-07
YIL123W	1.11864	1.79658e-07
YGR161C	-1.24967	1.86828e-07
YLR287C-A	1.67596	1.88309e-07
YJR143C	1.43359	1.96739e-07
YBR174C	-1.68428	2.15078e-07
YPR066W	0.93796	2.26225e-07
YIL054W	-1.05562	2.551e-07
YER101C	2.91632	2.57734e-07
YJR043C	1.04604	2.58078e-07
YKL076C	-1.62494	2.63924e-07
YER084W	-1.15112	2.64388e-07
YDR230W	1.25393	2.83161e-07
YMR193C-A	-0.979711	2.83161e-07
YIL160C	1.09766	2.83161e-07
YGL132W	2.5975	2.84726e-07
YLR303W	-1.36831	2.96921e-07
YDR231C	1.17538	3.31391e-07
YMR194W	-1.09567	3.34665e-07
YGL035C	1.94075	3.46096e-07
YDR114C	1.47296	3.46096e-07
YKL075C	-1.52653	3.57996e-07
YLR202C	1.22524	4.10591e-07
YPL183W-A_3	1.13203	4.23801e-07
YNR004W	1.29656	4.24458e-07
YBR121C_3	0.891967	4.33575e-07
YBR121C_4	0.891967	4.33575e-07
YHR041C	-2.03097	5.57456e-07
YPL183W-A_4	1.26385	5.76419e-07
YOR209C	3.40161	5.90628e-07
YKL032C	-2.01266	6.02116e-07
YBL021C	0.917385	6.28303e-07
YML106W	-1.09126	6.73902e-07
YMR186W	-0.940719	6.88915e-07
YBR085C-A	1.21058	7.10712e-07
YNL170W	-1.0725	7.34316e-07
YBL008W-A	1.46728	7.34316e-07
YPL150W	1.03881	7.94148e-07
YFL049W	-0.992388	8.15554e-07
YNL315C_3	-33.2838	9.59796e-07
YIL017C	-0.997291	9.63368e-07
YJL154C	1.17664	9.87791e-07
YKR073C	-1.10411	1.00043e-06
YGL178W	1.19011	1.00118e-06
YNR048W	1.1458	1.00199e-06
YNL206C	-1.12729	1.08569e-06
YKL134C	2.0091	1.1562e-06
YJL183W	-1.58186	1.17075e-06
YDR136C	-1.51701	1.32196e-06
YBL098W	1.01059	1.34681e-06
YJR047C	-1.25718	1.44829e-06
YMR083W	-33.2287	1.67358e-06
YMR056C	1.12384	1.68363e-06
YDR375C	1.43277	1.69244e-06
YOR018W	-0.894631	1.69928e-06
YGR170W	-0.856604	1.77639e-06
YDL050C	1.91174	1.88638e-06
YER115C	1.64821	1.90904e-06
YNL271C	-1.21239	1.9721e-06
YDL168W	-0.924134	1.99767e-06
YLR350W	-1.17924	2.10031e-06
YOL118C	-1.15847	2.21289e-06
YGR182C	-1.1892	2.21289e-06
YFR022W	-0.885365	2.21289e-06
YOL023W	1.12612	2.22677e-06
YJR151W-A	1.71006	2.2431e-06
YKL216W	1.09501	2.26962e-06
YKL010C	-1.06069	2.33454e-06
YML017W	0.862498	2.46374e-06
YOR216C	-1.40038	3.20689e-06
YJR127C	0.832766	3.20689e-06
YDL091C	1.72971	3.22169e-06
YER134C	1.59249	3.22169e-06
YBR064W	1.06944	3.32968e-06
YDR337W	1.06151	3.33727e-06
YML113W	-0.839175	3.35708e-06
YOR275C	0.927726	3.3628e-06
YCR069W	0.876863	3.38637e-06
YER093C-A	-0.839575	4.32842e-06
YIL135C	0.967213	4.55251e-06
YBR033W	0.930962	4.9354e-06
YMR142C	-3.56053	5.50804e-06
YHR050W	0.929846	5.52703e-06
YGR012W	-0.902837	5.80253e-06
YDR330W	-0.81931	5.82917e-06
YHR077C	0.887992	5.95257e-06
YMR195W	-0.795551	6.18467e-06
YOL027C	0.814799	6.38578e-06
YOR027W	-0.871617	6.7556e-06
YDR074W	1.5388	7.46823e-06
YLR119W	2.23991	7.5357e-06
YOR007C	-0.998921	7.77457e-06
YIL165C	0.882851	7.98677e-06
YDR360W	-1.16696	8.05341e-06
YBR073W	0.980122	8.16515e-06
YPR191W	0.89039	8.67403e-06
YPL173W	1.16851	9.16469e-06
YOR023C	-0.79476	9.16469e-06
YGL012W	-2.70996	9.57362e-06
YBR044C	1.1446	9.57401e-06
YOL038C-A	1.18331	9.65341e-06
YHR187W	1.98151	9.94242e-06
YGL180W	1.39938	1.02361e-05
YIL161W	0.854443	1.0569e-05
YBR116C	1.4294	1.05904e-05
YJL138C	1.44476	1.08375e-05
YNL322C	0.883635	1.12578e-05
YJL023C	1.00539	1.14086e-05
YDL118W	-0.854788	1.15373e-05
YIL101C	0.915839	1.15467e-05
YCR082W	-0.828746	1.17751e-05
YEL060C	-0.829697	1.20739e-05
YPL053C	1.06946	1.21219e-05
YGR064W	-1.31251	1.22163e-05
YBR138C	2.00414	1.24612e-05
YJL003W	1.75777	1.26008e-05
YDR005C	-2.1576	1.27558e-05
YJR113C	1.02287	1.28624e-05
YBL017C	0.768101	1.29911e-05
YPR023C	1.53986	1.37935e-05
YNL225C	-32.9879	1.51085e-05
YPR173C	32.93	1.51085e-05
YML054C-A	1.09509	1.52778e-05
YLR368W	-0.970769	1.56181e-05
YML048W	1.38435	1.62251e-05
YNL130C	0.941068	1.79983e-05
YBL022C	0.804954	1.87841e-05
YKL053C-A	1.10665	1.89595e-05
YBR120C	1.30694	1.99805e-05
YNL005C	1.16568	2.01348e-05
YLL028W	-0.766939	2.07528e-05
YPL179W	0.845607	2.10045e-05
YLR312W-A	1.04929	2.11121e-05
YNL067W	1.38789	2.22038e-05
YDL100C	-0.942796	2.22038e-05
YBR065C	0.966512	2.24948e-05
YGR134W	-0.817905	2.34739e-05
YOL164W-A	1.27436	2.57706e-05
YKL031W	-0.938269	2.63166e-05
YMR125W	-32.9204	2.66051e-05
YML014W	-1.49114	2.6707e-05
YNL162W-A	1.37499	2.72847e-05
YNL142W	0.825278	2.88423e-05
YPL215W	0.948217	2.96818e-05
YJL201W	1.16987	2.98989e-05
YJL180C	-2.60759	3.10274e-05
YPL056C	0.754936	3.16671e-05
YMR118C	1.90148	3.19998e-05
YBR056W-A	1.15589	3.21662e-05
YNL198C	-0.847756	3.28511e-05
YDR525W	2.01745	3.43711e-05
YPR070W	-1.14137	3.43906e-05
YAL009W	-3.42737	3.44605e-05
YPR050C	1.71475	3.55708e-05
YHL009C	0.764777	3.56433e-05
YKR099W	-2.03358	3.62538e-05
YOR304W	0.837021	3.97891e-05
YOR065W	0.93076	3.98168e-05
YOR344C	-0.921397	4.13408e-05
YML102C-A	-1.00967	4.22119e-05
YER186W-A	1.04634	4.27496e-05
YIL056W	1.00086	4.27496e-05
YBL067C	-1.03183	4.27816e-05
YDR156W	0.870143	4.27824e-05
YGL191W	0.783477	4.29261e-05
YMR282C	-1.26744	4.30341e-05
YNL215W	-1.74843	4.40469e-05
YIR005W	1.7786	4.45322e-05
YER110C	-0.925952	4.45322e-05
YOR375C	0.799042	4.57479e-05
YMR105W-A	1.33534	4.57479e-05
YOR034C-A	1.1947	4.61516e-05
YOL159C	-0.735843	4.92429e-05
YJL117W	-0.90984	4.9686e-05
YAL044W-A	1.16168	5.08243e-05
YOR053W	-0.724874	5.13474e-05
YPL057C	-1.13655	5.14406e-05
YIL110W	1.22735	5.1674e-05
YPL157W	2.40171	5.28083e-05
YOR167C	0.82665	5.4121e-05
YML053C	-0.899814	5.57986e-05
YNL283C	-0.721822	5.81999e-05
YNL130C-A	1.21533	5.85649e-05
YML066C	1.67906	5.87198e-05
YNL024C	0.873173	5.9511e-05
YDL054C	1.20121	6.08377e-05
YNL021W	1.33501	6.21398e-05
YCR079W	0.724931	6.23134e-05
YAL058C-A	-0.740959	6.2956e-05
YBL007C	2.86736	6.40674e-05
YMR143W	-1.25707	6.8139e-05
YGR241C	-0.707943	6.95011e-05
YEL029C	-1.51776	7.12451e-05
YGR171C	0.84769	7.21504e-05
YOR072W	-0.787847	7.4807e-05
YAR003W	-1.59012	7.4807e-05
YOR199W	0.711019	7.4807e-05
YKL201C	0.955337	7.56459e-05
YGL041C-B	1.21415	7.57212e-05
YGR155W	2.9863	7.58043e-05
YDR298C	1.00347	7.58043e-05
YGL094C	1.05296	7.66403e-05
YOR045W	-0.832688	8.15804e-05
YIL111W	1.48404	8.22851e-05
YLR203C	0.875071	8.28536e-05
YNL046W	1.99625	8.30846e-05
YER077C	1.51308	8.49321e-05
YBL090W	0.9487	8.80208e-05
YKL184W	-0.939283	8.80458e-05
YFL025C	-1.05641	8.81636e-05
YMR273C	-0.854248	8.81943e-05
YBR179C	0.900258	8.98729e-05
YJL139C_2	1.43349	9.45059e-05
YGL157W	1.43291	9.45059e-05
YPL102C	0.852183	9.53465e-05
YKL114C	-1.04072	9.63287e-05
YML041C	-1.73598	9.75952e-05
YPL152W-A	0.835695	9.83477e-05
YMR072W	1.06382	9.83477e-05
YMR115W	-1.00426	9.88844e-05
YBL024W	0.927592	9.89206e-05
YDL059C	1.10062	9.95204e-05
YLR307C-A	1.26415	9.98757e-05
YMR154C	0.867697	0.000101065
YOR016C	-0.85934	0.000101599
YNL264C	-0.851321	0.000101599
YML129C	0.749854	0.000101599
YIL130W	0.8423	0.000103567
YOR061W	0.872746	0.000104318
YCL005W	-0.873456	0.000106686
YER048C	-0.735286	0.000116516
YNR074C	-1.40998	0.0001187
YNL121C	-1.00159	0.00012124
YGR035W-A	1.01749	0.000121958
YNL315C_4	-4.51749	0.000122072
YDL026W	0.923335	0.000123793
YML122C	-0.860092	0.000124978
YJL161W_2	1.17913	0.000126802
YML036W	1.76011	0.000128037
YHR121W	0.80156	0.000129602
YGR132C	-1.2551	0.000131101
YMR162C	0.715248	0.000131101
YNL197C	-0.806045	0.000131888
YBR200W	-32.6987	0.000132502
YGL119W	1.07712	0.000133553
YBR114W	3.58607	0.000134245
YCL075W	-0.715427	0.000136255
YNL139C	-2.46044	0.000138087
YIR004W	1.1062	0.000142621
YGL060W	-1.09704	0.000142621
YDR246W-A	1.00753	0.000146846
YDL056W	2.00102	0.000147772
YER169W	2.00077	0.000147772
YGL032C	-0.733795	0.000147772
YFL021W	-0.693173	0.000150593
YBL071C	0.723501	0.000150593
YFL041W	-0.721503	0.000153816
YER106W	1.4523	0.00015794
YHR116W	0.660737	0.000160012
YPL119C-A	0.96548	0.000162426
YKL096C-B	1.25884	0.000166902
YKL179C	-0.855294	0.000167342
YLR260W	-1.0018	0.000167779
YHR005C	2.19849	0.00017142
YNL042W-B	1.06403	0.000174441
YKR051W	-0.98851	0.000174441
YDR197W	0.966782	0.000174671
YGR229C	0.789833	0.000175155
YGL192W	1.33103	0.000175696
YBR104W	0.950778	0.000177537
YBR141C	1.24672	0.000183269
YDL034W	1.43687	0.000196835
YDR500C_4	2.38237	0.000202421
YBR293W	-0.975684	0.000202489
YDL159W-A	1.36699	0.000204428
YDR463W	1.63271	0.000210034
YNL315C	-3.64327	0.000216477
YOL006C	-0.98241	0.000216666
YFR016C	-0.687234	0.000218948
YJL012C	-0.73937	0.000224394
YHR001W	1.01673	0.000224394
YPR083W	0.93026	0.000224622
YML089C	-0.706165	0.000226464
YGR146C	-0.68178	0.000227574
YEL008W	-0.847953	0.000235427
YKR027W	0.85927	0.000242829
YNR073C	-0.713024	0.000246593
YFL006W	-0.87688	0.000249273
YBR093C	1.17428	0.000254614
YAL023C	1.02835	0.000260333
YOR021C	-0.691649	0.000264109
YPR123C	1.07363	0.000265534
YPR049C	-1.08303	0.000270303
YAL061W	-0.847873	0.00028661
YDL094C	1.12328	0.000291839
YIL120W	0.692623	0.00029368
YER087C-B	1.14241	0.000295146
YBL089W	0.65496	0.000295708
YMR021C	1.23918	0.000298039
YBR271W	-1.1217	0.000307336
YOR269W	1.18291	0.000315196
YPL183C	0.862956	0.000328314
YAL014C	-0.808399	0.000347691
YEL022W	1.08491	0.000352822
YIL132C	0.836242	0.000365642
YPL052W	0.710034	0.000367745
YER099C	1.45699	0.000374371
YMR104C	1.45658	0.000374371
YKL185W	-0.680368	0.000378217
YNL179C	-0.947824	0.000380815
YNL154C	-0.770333	0.0003924
YLL001W	-1.21569	0.00039551
YOR302W_3	-1.48614	0.000396534
YLR114C	-0.762365	0.000397896
YLR061W	-32.5288	0.000405964
YPL005W	1.85635	0.000407248
YNL273W	-0.723861	0.000430603
YDR511W	1.52668	0.00043274
YLL039C	0.823329	0.00043274
YLR443W	-0.765498	0.00043274
YGR150C	1.1369	0.00043567
YML102W	-0.892304	0.00043967
YLR361C	0.866371	0.00043967
YML058C-A	-0.788473	0.00043967
YDR269C	1.35215	0.000456575
YBR024W	0.842047	0.000459897
YPL029W	0.921911	0.000468446
YGL184C	1.19344	0.000468446
YDR443C	1.09912	0.00046859
YJR151C	0.85446	0.000472623
YBR022W	0.826636	0.000475188
YJL161W	0.813249	0.000487754
YOR337W	0.918326	0.000498846
YNR041C	0.73484	0.000502292
YML095C-A	-2.64218	0.000502796
YGR165W	0.880752	0.000505022
YJL073W	-0.626948	0.000509776
YDR483W	1.38038	0.000515333
YGL249W	-0.687358	0.000517257
YPR197C	-0.755196	0.000524241
YDL160C-A	1.42328	0.000528405
YPL038W-A	0.790344	0.000532608
YHR151C	-0.747289	0.000535584
YBL072C	0.769736	0.000542669
YKR085C	3.40171	0.000562923
YGR162W	3.40153	0.000562923
YDR465C	1.25003	0.000566169
YDR466W	1.52744	0.000566902
YIR043C	0.764759	0.000580953
YCR008W	-0.758477	0.00058209
YDR445C	0.891131	0.000585259
YBR231C	-0.72648	0.000591726
YMR214W	-0.717857	0.000597896
YDL071C	1.22435	0.00061979
YDL046W	1.00158	0.000623603
YLR064W	-0.794658	0.000635943
YDR505C	0.915069	0.000637913
YJR104C	-0.800841	0.000652452
YLR131C	-0.706342	0.000678819
YER162C	1.33026	0.000689786
YBR255W	-0.824519	0.000700736
YHL038C	0.767793	0.000700736
YOR303W_2	-32.4356	0.000701749
YJL071W	-32.4349	0.000701749
YKL115C	0.93376	0.000706961
YOL019W-A	0.737179	0.000714319
YNL324W	0.679558	0.000729029
YML047C	0.895504	0.000754453
YBR052C	0.6727	0.000773785
YDL172C	-0.896643	0.000780406
YBL107C	0.645709	0.000780406
YGL006W-A	1.04549	0.000787096
YDR294C	-0.729895	0.000793691
YML087C	-0.660838	0.00080222
YGL014W	-0.711823	0.000810457
YML057W	-0.737095	0.00081655
YDR384C	-0.735969	0.000826524
YNL246W	-0.910081	0.000831702
YKR053C	0.889338	0.000850711
YLR388W	1.1917	0.000850711
YLR154C	-0.663658	0.000851122
YNL049C	0.63916	0.000867346
YPR018W	-1.35136	0.000881312
YDL085W	0.964045	0.000881312
YBR050C	0.614572	0.000903741
YFR010W	4.11213	0.000933358
YKL113C	-0.792604	0.000935456
YHR073W	0.607609	0.000936389
YOR293C-A	0.859326	0.000951035
YNL209W	0.965327	0.000956466
YDL057W	0.917039	0.000963352
YOL151W	0.649772	0.000963352
YMR111C	-0.619459	0.000964693
YML007C-A	1.28883	0.000984346
YER123W	1.28861	0.000984346
YGR197C	-0.927616	0.000985528
YLR417W	-2.05804	0.00101233
YEL005C	-0.622143	0.00103309
YHR034C	0.829116	0.00107123
YOR084W	-0.600476	0.00107492
YDR467C	1.42766	0.00108076
YBR151W	1.13448	0.00109024
YOL125W	0.739566	0.00109519
YFR040W	0.6913	0.00110212
YBR128C	0.928459	0.00110303
YDL010W	1.57688	0.0011118
YOR360C	0.690687	0.00115857
YLR201C	0.764434	0.00116031
YBR147W	0.895947	0.00116031
YPL183W-A	0.85248	0.00119628
YNL086W	1.19392	0.00120318
YCR051W	-0.669787	0.00122499
YBR106W	-32.3361	0.00122499
YBL099W	-32.336	0.00122499
YDL089W	0.887879	0.00122963
YIL127C	1.11524	0.00123209
YDL018C	0.819434	0.00123672
YBL046W	0.605891	0.00124831
YER097W	-0.648437	0.00128606
YGR289C	1.39113	0.00129227
YIL105C	-0.885563	0.00133116
YLR451W	-0.608257	0.00133599
YDR524C-B	1.65001	0.00133811
YML010C-B	-1.26865	0.00135354
YNL081C	0.902209	0.00137341
YPL013C	0.768684	0.00137668
YLR111W	-0.934311	0.00137674
YDR512C_4	0.757381	0.00138109
YCL076W	-0.579888	0.00143835
YEL037C	-0.617883	0.00144128
YOR052C	-0.59539	0.00146338
YHR071W	0.736404	0.00146338
YDR194W-A	0.783482	0.00146588
YJL082W	-0.743225	0.00146588
YKL166C	-0.799503	0.0014719
YPR159W	2.58607	0.00147247
YJR134C	-0.617703	0.00147513
YOR020W-A	1.06814	0.00147819
YKR041W	0.791803	0.00148706
YDL066W	1.35693	0.00152946
YGR219W	0.963749	0.00157501
YGR146C-A	-1.4041	0.00160095
YJL077W-B	1.30183	0.00160705
YIL077C	0.606078	0.00161819
YIL041W	0.711375	0.00165796
YOR303W	-2.49114	0.00168374
YMR127C	-0.693654	0.001684
YOR276W	0.75772	0.00168548
YMR302C	-0.614143	0.00168885
YDR506C	1.00125	0.00171045
YER182W	1.13708	0.00173108
YPL132W	0.798817	0.00176941
YCL074W	-0.601035	0.00177185
YKL215C	0.674868	0.00179019
YGR199W	-0.570354	0.00186188
YPL101W	0.800178	0.00186906
YAL059W	-0.896936	0.0018836
YNL214W	-0.562569	0.00189118
YDL107W	1.41873	0.00193902
YBL095W	0.768606	0.00194042
YLR023C	0.634071	0.0019405
YMR272W-B	0.991047	0.00194183
YAR030C	-0.623181	0.00197947
YOL155C	0.687697	0.00202119
YPR166C	0.824239	0.00203558
YML013W	-1.10087	0.00205103
YGL037C	1.0986	0.00205103
YBR200W-A	1.12268	0.00206899
YOR104W	0.766144	0.00209755
YIL163C	0.68099	0.00211176
YAL016C-B	1.05983	0.00211768
YGL071W	1.29345	0.00211951
YBR162W-A	0.849934	0.00217016
YNR055C	1.18584	0.00221951
YMR322C	0.782811	0.00223975
YIL108W	0.719901	0.00228424
YKR084C	-1.61209	0.00229158
YJL080C	-0.75253	0.00229536
YBR221C	-0.63536	0.00230221
YBR148W	1.10079	0.00232771
YGR222W	0.869315	0.0023653
YFL054C	-0.564765	0.00237175
YPL097W	0.813044	0.00240161
YCR076C	-0.559951	0.00241946
YBR063C	0.790217	0.00241946
YJL053W	0.63534	0.00242593
YNL093W	0.766447	0.00247393
YBR113W	1.62682	0.0024889
YDR265W	-0.640552	0.0024889
YKR095W	0.900907	0.00249217
YGL143C	0.789037	0.00252056
YMR247W-A	0.877227	0.00253336
YHR001W-A	0.582748	0.00253948
YJL096W	-4.05797	0.00254143
YPR152C	0.548501	0.00257651
YER149C	1.06629	0.00258452
YDR120C	0.671928	0.00262511
YLR143W	-0.827532	0.00262511
YMR152W	-0.565308	0.00264996
YDR034W-B	1.18766	0.00267183
YPL189W	0.699485	0.0026885
YJL070C	1.00962	0.00270696
YDL096C	0.549971	0.00275467
YLR342W-A	1.13689	0.00275467
YMR230W-A	1.23597	0.00284943
YFL044C	-0.568367	0.00286957
YGL042C	0.984369	0.00291562
YCR030C	0.825134	0.00293293
YOR200W	0.924086	0.00297504
YOL097W-A	1.0533	0.00298461
YDR205W	0.742776	0.00299458
YHR086W	0.609598	0.00300962
YPR167C	0.666319	0.00308392
YJR097W	-0.671802	0.00315825
YOL012C	-1.61047	0.00318723
YMR175W-A	0.965118	0.00319493
YGR242W	-0.555898	0.00319919
YOR076C	-1.00946	0.00320534
YER034W	-0.561158	0.00321535
YMR098C	0.885864	0.00321984
YML074C	-0.576574	0.00322057
YIL009C-A	-0.658983	0.00324534
YMR172W	-0.552992	0.00332211
YBL031W	-0.617433	0.00332211
YNL184C	1.39514	0.00332211
YPR138C	0.648071	0.00334869
YCR024C-A	-0.751035	0.00335637
YOL060C	0.601944	0.0033729
YGR155W_3	2.46541	0.00338069
YGL255W	-1.23921	0.00338356
YFL063W	1.2638	0.00347847
YER053C	-0.562429	0.00353187
YDL040C	-1.3723	0.0035745
YCR020W-B	-1.72048	0.00363174
YDL131W	-0.567667	0.00365457
YBL071C-B	0.922589	0.00367094
YMR293C	0.864266	0.00369014
YGR223C	0.641552	0.0036964
YCR084C	-2.38021	0.0036964
YJL129C_3	-32.1137	0.0036964
YJL129C	-32.1137	0.0036964
YBR035C	32.0554	0.0036964
YMR188C	0.624726	0.00370738
YHR022C-A	1.42766	0.00375591
YKR016W	-0.650152	0.00379772
YLR246W	0.791544	0.00384441
YNR010W	-1.82387	0.0038518
YOR024W	-0.54744	0.0038518
YBR084W	1.19606	0.0038518
YBL049W	-0.598447	0.00387558
YGR295C	0.739317	0.00388079
YJL169W	-0.659135	0.00388079
YGR161W-C	0.876455	0.00388664
YCL021W-A	1.02906	0.00391132
YDL048C	0.847778	0.00391132
YKL077W	-0.619129	0.00391132
YJR055W_3	-2.10859	0.00392834
YGL231C	-0.692861	0.00395924
YPL027W	0.720994	0.00406405
YGL057C	1.06513	0.00406405
YAL005C	-0.55042	0.00413691
YFL004W	0.942294	0.00416508
YMR161W	-0.54055	0.00416508
YOR042W	-0.548478	0.00419043
YGL067W	-0.544675	0.00420435
YDR244W	-0.542523	0.00420435
YIR031C	-0.559652	0.00420435
YDL144C	-0.540197	0.00420435
YLL063C	-0.554304	0.00420435
YLR285C-A	0.748415	0.00420435
YKR007W	0.741705	0.00424539
YNL286W	-0.581404	0.00424539
YGR220C	0.700715	0.00424539
YAL066W	-0.629364	0.00424539
YAL040C	0.825496	0.00426157
YOR298C-A	0.857645	0.00429139
YBL028C	0.531826	0.0043088
YJR106W	-0.593306	0.00432975
YCR005C	0.614832	0.00434748
YMR183C	-0.53058	0.00439898
YKL033W-A	-0.536228	0.00440436
YDR469W	-2.79498	0.00440436
YNL315C_2	-2.79493	0.00440436
YGL023C	2.67917	0.00440436
YHL027W	0.615133	0.00447041
YPL194W_3	0.995008	0.00452646
YEL023C	-0.551212	0.00453944
YBR130C	0.999433	0.00454204
YOL098C	-0.53148	0.00454204
YEL020C	-0.545181	0.00456595
YJL043W	-0.7048	0.00461455
YMR003W	-0.856825	0.00464724
YDR089W	-0.575106	0.00466198
YMR080C	0.6838	0.00466502
YDL109C	-0.524649	0.00474597
YDL063C	1.17116	0.00474741
YEL004W	-0.544439	0.00475283
YML028W	-0.733309	0.00476751
YJL139C	0.837516	0.00476751
YPL177C	0.625724	0.00479294
YDR494W	0.996098	0.00479294
YOR223W	0.526851	0.00480296
YNL087W	0.663004	0.00484374
YPL194W	0.788048	0.00485125
YDL183C	-0.591364	0.00491584
YOR364W_4	-0.576905	0.00492004
YBR099C	2.40168	0.00493054
YNL329C	-0.588022	0.00497725
YGR138C	-0.552242	0.00500153
YJL057C	-0.551619	0.00503139
YEL024W	0.745523	0.00505029
YNL326C	0.553731	0.00506884
YOL016C	-0.536993	0.0050729
YML101C	-0.519452	0.00508029
YPR032W	0.693646	0.00509682
YIR038C	-0.539854	0.00510065
YDR333C	-0.55195	0.00510065
YOR298C-A_2	0.64532	0.00514952
YER067C-A	-0.521209	0.00515654
YBR045C	0.676977	0.00517893
YDR500C	-2.32115	0.00524598
YBR238C	-0.675127	0.00528824
YMR145C	-0.512065	0.00530238
YPR109W	0.604225	0.00540649
YNL070W	0.727346	0.00540649
YBR172C	0.991366	0.00547006
YLR292C	-0.548358	0.00547553
YGR121W-A	0.862503	0.00558523
YGL244W	-3.14486	0.00560585
YLR360W	-0.731887	0.00561305
YDR079W	0.666261	0.0056184
YCR088W	0.592988	0.00565995
YDL079C	1.01711	0.00567224
YDR518W	0.64146	0.00567409
YMR007W	-0.672338	0.00568955
YIL008W	-0.778541	0.0056901
YOR277C	0.648895	0.00576506
YLR374C	-0.615501	0.00580662
YGR053C	0.648867	0.00588427
YGR231C	-1.29901	0.00590042
YGL079W	-0.595286	0.00592813
YNL025C	1.30077	0.00596222
YKL006W	-1.60564	0.00599825
YIL136W	1.56354	0.00599825
YKL061W	-0.512469	0.00605351
YPL152W	0.552125	0.00619313
YJR148W	-0.519631	0.00619313
YHR004C	-31.9881	0.00619313
YOR141C	-31.9876	0.00619313
YER173W	1.39453	0.00636191
YGL165C	1.08637	0.00645067
YGL179C	1.08624	0.00645067
YBR034C	0.970202	0.00646924
YOR092W	-0.878021	0.0065535
YDL095W	1.43381	0.00656177
YKR045C	0.603406	0.00661264
YKR006C	0.729713	0.00661264
YBL091C-A	-0.520575	0.00662997
YBR221W-A	0.783072	0.00662997
YNR006W	2.60511	0.00665575
YJL161W_3	0.682935	0.00666301
YDR015C	0.609483	0.00673939
YBL068W	0.510796	0.00679364
YJL078C	1.20939	0.00679364
YFL028C	-0.526745	0.00680412
YBR277C	-0.709209	0.00680412
YNL140C	0.734566	0.00686377
YGL050W	-0.514411	0.00702661
YLR001C	-0.523028	0.00703458
YEL071W	-0.509689	0.00705758
YGR139W	-0.610794	0.00709748
YMR269W	0.786661	0.00709748
YHR175W-A	0.942554	0.00709748
YDL053C	0.929645	0.00719721
YDR322C-A	0.970526	0.007415
YOR364W_2	-0.545088	0.00743747
YHR203C	0.89532	0.00743747
YDR357C	-0.532015	0.00746955
YLR373C	-1.27052	0.00748243
YEL052W	-0.70039	0.00748243
YPR007C	0.942011	0.00761701
YML062C	-0.773028	0.00762719
YOL003C	0.505154	0.00765209
YIL046W-A	1.00461	0.00765209
YNL307C	-2.2591	0.0076572
YOR069W	0.541467	0.00773432
YCL039W	-0.607871	0.00774422
YKL098W	-0.666378	0.00774422
YNL292W	-0.507804	0.00779714
YGR037C	0.581178	0.00782106
YBR272C	0.715904	0.00796117
YGL141W	1.28999	0.00807714
YMR232W	-0.495308	0.00829666
YML083C	-0.517982	0.00830963
YLR288C	-0.525707	0.00830963
YPL214C	0.722845	0.00834173
YKL202W	0.623	0.00838347
YLR404W	-0.516122	0.00879058
YJR112W-A	-0.807005	0.00879058
YIL084C	-0.581759	0.00882773
YLR048W	-3.05825	0.00884477
YOR363C	0.588555	0.00885061
YNL016W	0.820374	0.00893238
YMR126C	-0.673744	0.00903748
YML020W	-0.602562	0.00910272
YNL001W	-1.64237	0.00910272
YNL268W_3	1.61191	0.00910272
YNL204C	-0.553506	0.00912486
YNL066W	0.637605	0.00915934
YKL073W	-0.967189	0.00936053
YLR096W	-0.519983	0.00937665
YBR241C	0.586798	0.00960275
YER019C-A	-0.589103	0.00970536
YDR512C_3	0.699838	0.00970666
YEL065W	-0.496671	0.00981116
YER037W_3	0.634451	0.00981116
YAR050W	-0.507725	0.00993445
YMR316W	-0.494325	0.0099366
YPL135W	0.515446	0.0099366
YJL209W	0.728589	0.00998325
YHR003C	-0.502941	0.0100124
YDR400W	-0.507581	0.0100291
YDR506C_3	0.854387	0.010168
YOR338W	0.502533	0.0102594
YER113C	1.40164	0.0102696
YDR423C	-0.557597	0.0103275
YER179W	0.815037	0.010424
YCR034W	1.14277	0.0107008
YGR093W	0.769953	0.0107525
YHR047C	0.505299	0.0107734
YER020W	0.607534	0.0107734
YAL013W	-31.8506	0.0108594
YGR155W_2	31.7925	0.0108594
YDL127W	-0.665379	0.0108841
YLL057C	-0.518344	0.01095
YPL130W	0.494064	0.0109976
YJL013C	-0.495998	0.0110007
YGL081W	0.755248	0.0110028
YDR523C	1.01605	0.0110028
YDR488C	1.09674	0.0111339
YDR493W	0.879438	0.011134
YDL135C	-0.603311	0.0111626
YPL250C	-0.552237	0.0111686
YOR002W	0.471361	0.011243
YAR035C-A	0.818363	0.0112679
YNR039C	0.612198	0.0113094
YPL195W	0.511349	0.0113712
YGR058W	0.500578	0.0113712
YHL020C	-1.60303	0.0114401
YCR095W-A	0.793441	0.0114957
YDR403W	-0.56823	0.0115631
YJL065C	0.496371	0.0115814
YGL237C	0.467942	0.0115976
YLL040C	0.500216	0.0115976
YOR049C	-0.481827	0.0117397
YPR149W	0.548644	0.0118435
YPL086C	0.889338	0.0118435
YBR219C	-0.57323	0.0119987
YPR153W	-0.625191	0.0120098
YLR269C	-0.469738	0.0120307
YBR146W	0.996942	0.0120307
YEL067C	-0.48693	0.0120666
YNL311C	-0.631678	0.0121878
YFL042C	0.97531	0.0123366
YJR004C	-0.475091	0.0123504
YML035C-A	-0.621895	0.012365
YPL247C	0.567977	0.01239
YBR077C	0.957837	0.0124118
YFR026C	-0.547309	0.0124569
YPR064W	0.835118	0.0125379
YDL036C	0.927288	0.0125419
YCR031C	0.927033	0.0125419
YLL026W	-0.555591	0.0125533
YOL137W	-0.561506	0.0126656
YGL090W	-0.498486	0.012773
YNL252C	0.592647	0.0129416
YDR314C	-0.543967	0.0129721
YOL076W	1.41976	0.0129798
YLR313C	-0.474523	0.0130143
YCR075W-A	1.10668	0.0130143
YAR020C	-0.572905	0.0130668
YGR076C	0.586404	0.0130668
YBR007C	0.510953	0.0130844
YGL235W	-0.465484	0.0131633
YDR461W	1.09245	0.0131694
YIL006W	-0.466921	0.0135133
YBR100W	0.66534	0.0136405
YJR008W	-0.629083	0.0137411
YGR154C	-0.486102	0.0137411
YBR227C	-0.485895	0.0137558
YHR067W	0.457462	0.0137558
YLR237W	0.590009	0.0137988
YDR459C	1.0107	0.0138257
YBR244W	0.493826	0.0138257
YFL041W-A	0.818744	0.0143071
YPL189W_3	0.728325	0.0143312
YLR426W	0.563579	0.0143983
YMR199W	-0.469112	0.0144878
YJR005W	-0.481964	0.0145082
YIR023W	0.554492	0.0145799
YMR067C	-0.551263	0.0146105
YGR263C	-0.48586	0.0146887
YPR065W	0.462425	0.014699
YIR017C	0.763585	0.0147338
YIL043C	0.458534	0.0147685
YDL110C	-0.484337	0.0147685
YDR533C	0.502131	0.0150645
YLR082C	-0.52471	0.0150884
YGL083W	0.809212	0.0151509
YOR205C	1.48608	0.0151578
YER005W	-0.543111	0.0152386
YOR179C	0.691804	0.0152386
YML013C-A	-2.56056	0.015399
YOR012W	-0.490097	0.0154859
YDR528W	0.658779	0.0155024
YLR122C	-0.529204	0.0155307
YNL300W	-0.488422	0.0156866
YDR534C	0.601609	0.015696
YOL020W	0.550896	0.0157003
YER044C-A	-0.471131	0.0157003
YBR053C	0.507633	0.0160598
YER055C	-0.561861	0.0161253
YMR160W_2	0.708173	0.0161253
YHL031C	2.01271	0.0162036
YLR142W	-0.461871	0.0163003
YOR091W	-0.555995	0.0163366
YDR101C	0.536352	0.0163366
YHR011W	1.10619	0.016363
YPR051W	0.492488	0.0165734
YMR187C	-0.455439	0.0165734
YCR061W	-0.480934	0.0165734
YNL076W	0.555308	0.0165734
YDR219C	-0.474467	0.0165734
YGR206W	-0.754047	0.016586
YNL332W	-0.460344	0.0167055
YNL097C-A	1.12444	0.0167839
YLR386W	0.618422	0.0168057
YJR039W	1.28073	0.0168057
YER033C	-0.469627	0.0169423
YCR020C-A	0.491375	0.0169986
YBL094C	0.452427	0.0170223
YLL025W	-0.468899	0.0170814
YMR182W-A	0.619086	0.0171236
YGL261C	-0.542264	0.0171332
YGL027C	-0.486427	0.0171497
YDR279W	-0.486006	0.0172291
YNL296W	-3.6428	0.0174817
YPL060W	0.464189	0.017749
YOL013W-A	-0.462815	0.0178823
YGL033W	1.21765	0.0178897
YGL110C	1.21724	0.0178897
YER128W	1.00433	0.0178942
YOR211C	0.745527	0.017977
YBL087C	0.468146	0.0180959
YDL039C	0.705651	0.0180968
YNL259C	-0.44886	0.0182104
YAL067W-A	0.848378	0.018271
YPR121W	0.523887	0.0183284
YHR078W	0.462242	0.0184483
YGL088W	31.6405	0.0184483
YCR009C	31.6404	0.0184483
YPR151C	0.627771	0.0185375
YDL225W	-0.561545	0.0185548
YPL138C	-0.476958	0.0185548
YKL027W	-0.49087	0.0185683
YJL063C	0.976751	0.0186318
YML107C	-0.525706	0.0186667
YML016C	0.570262	0.0187216
YEL016C	-0.451157	0.0187216
YBR276C	0.5585	0.0187399
YBR047W	0.648708	0.0188946
YGL213C	-0.57507	0.0189277
YML082W	-0.576691	0.0189675
YGL200C	-0.635877	0.0191402
YNR030W	0.612951	0.0191903
YPL246C	-0.45502	0.019191
YHL011C	0.664784	0.0192139
YDR199W	-0.682073	0.0192314
YDR108W	-0.603602	0.0195241
YOR308C	0.553931	0.0195241
YJR001W	-0.454702	0.0195241
YCR033W	-0.658119	0.0195285
YNL268W	0.942599	0.0195323
YEL030W	-0.519985	0.0195399
YCL057C-A	0.713426	0.0195399
YOL036W	0.446685	0.019583
YOR187W	0.736229	0.0196468
YFR032C-B	1.64265	0.0198545
YDR490C	1.32059	0.0198545
YER037W	0.581815	0.0199708
YDR128W	0.522365	0.0199708
YIL141W	0.606707	0.0199826
YJR128W	0.447097	0.0200262
YLR225C	-0.465575	0.020103
YLR318W	-0.47087	0.0201067
YMR184W	-0.516274	0.0201067
YGL085W	-0.460078	0.0204252
YMR114C	-0.53334	0.0204252
YHR204W	0.477698	0.0204252
YNL319W	-0.509266	0.0204485
YBR251W	0.612104	0.0204526
YLR220W	-0.597513	0.0204879
YMR204C	-0.436066	0.0206511
YJR032W	1.71978	0.0210453
YGL159W	0.98373	0.0210544
YHL015W-A	0.983502	0.0210544
YLR206W	-0.452702	0.0210804
YGL118C	0.962318	0.0210804
YNR071C	-0.525001	0.0214513
YLR330W	0.579815	0.0215156
YFL055W	-0.4349	0.0218062
YCR075C	0.529617	0.0218062
YDR379W	-0.52947	0.0218062
YKL015W	-0.438325	0.0218689
YJR003C	0.549786	0.0219644
YHR105W	0.452251	0.0219698
YGR166W	-0.500224	0.0220731
YDR095C	0.461251	0.0221691
YER057C	-0.441574	0.0221723
YNL193W	-0.452236	0.0221837
YPR040W	0.626595	0.0221837
YIL039W	-1.23632	0.0222043
YMR238W	-0.505444	0.0222043
YGL217C	-0.454972	0.0222729
YLR032W	-0.518384	0.022276
YDR084C	0.445732	0.0224098
YER103W	0.892788	0.0224258
YKL094W	-0.461258	0.0224979
YBL106C	0.574334	0.0225464
YGR022C	-0.447742	0.02269
YBR273C	-0.53116	0.0227556
YOR041C	-0.447715	0.0227849
YOR267C	0.665088	0.0227849
YBL082C	0.505382	0.022971
YLR324W	-0.63351	0.022971
YOR071C	-0.444254	0.0230379
YPL158C	0.83095	0.0230464
YMR179W	-1.30582	0.0230586
YMR264W	0.493326	0.0231087
YDL180W	-0.426109	0.023126
YLR395C	-0.432306	0.0232653
YJR037W	-0.434912	0.0232733
YML030W	-0.447479	0.0233053
YDL115C	-1.08634	0.0234681
YFR024C	0.853133	0.0234681
YIL002W-A	1.37097	0.0234681
YNL044W	0.544539	0.0235417
YGR203W	-0.518904	0.0235417
YAL037W	-0.51597	0.0235785
YPR172W	0.493716	0.02364
YIL072W	-0.456741	0.0236773
YGR282C	-0.460176	0.0236773
YBR019C	0.523786	0.0237113
YMR317W	-0.433333	0.0237567
YCR066W	0.612	0.0239191
YMR074C	1.11167	0.0239206
YPR184W	0.45738	0.023995
YBL011W	0.56276	0.0240299
YJR142W	-0.425271	0.0240299
YPL189W_2	0.690692	0.0240299
YDL019C	1.19867	0.024062
YKR047W	-0.50742	0.0240923
YPL145C	0.456329	0.0240923
YIR021W-A	0.676272	0.0241203
YDR430C	-0.499867	0.0241818
YOL044W	0.521509	0.0242642
YER001W	-0.436619	0.0242982
YBR270C	0.658137	0.0242982
YER087C-A	-0.499698	0.0243273
YKL002W	1.04157	0.0243273
YJL136W-A	0.666695	0.0244015
YER071C	-0.434416	0.0247464
YMR018W	-0.452892	0.0249051
YNL095C	0.5629	0.0249772
YHR192W	1.28309	0.0250309
YHL007C	0.533996	0.0250722
YDR351W	-0.452579	0.0251407
YEL001C	-0.42377	0.0251838
YIR013C	0.598102	0.0253306
YMR207C	-0.430235	0.025594
YDR112W	0.484328	0.0256193
YOR068C	0.467212	0.0256194
YDR077W	-0.441994	0.0258382
YIL158W	0.708199	0.0258589
YBL039W-A	0.772175	0.0260062
YDR063W	0.436231	0.0260358
YBR071W	0.540588	0.0261494
YML072C	0.421582	0.0261494
YFR020W	-0.440971	0.0262587
YOL106W	-0.440609	0.0262636
YDL194W	0.628421	0.0262636
YJR024C	-0.46476	0.0262636
YGR192C	-0.518886	0.0262636
YCL001W	-0.580056	0.0262636
YOL042W	0.493311	0.0262636
YFL011W	-0.546022	0.026394
YOR306C	-0.430921	0.026394
YLL023C	-0.522869	0.0264128
YGR281W	-0.432818	0.0266112
YIL058W	0.506824	0.0267369
YHR050W-A	0.546206	0.0267554
YKL127W	-0.526371	0.0267627
YIL007C	-0.417346	0.0267627
YHR154W	0.661377	0.0267627
YGR142W	-0.444745	0.0268497
YCR003W	0.546814	0.0269195
YMR292W	-0.423735	0.0270878
YJR150C	-0.421283	0.0271547
YHR095W	0.493804	0.0273736
YNR072W	-0.542486	0.0274139
YDR444W	0.984657	0.0274838
YNR037C	0.59901	0.0275544
YGR127W	-0.451987	0.0276226
YKL096W	-0.572604	0.0277345
YBL096C	0.560385	0.0277345
YML058W-A	0.694582	0.0277579
YJL119C	-0.43439	0.0280929
YJR073C	-1.77364	0.0283907
YMR196W	-0.491826	0.0284559
YDR438W	1.12675	0.02854
YGL232W	-0.603735	0.0286048
YDL119C	-0.495912	0.0286339
YCL026C-B	0.619011	0.0287796
YFR023W	-0.422339	0.0288062
YJL021C	-0.489479	0.0288596
YLR425W	1.01759	0.0291866
YDL202W	0.469163	0.0292192
YMR180C	-0.426156	0.0292456
YBL101W-C	0.706024	0.029273
YER152C	0.772345	0.0293788
YGL230C	-0.476634	0.0296371
YPL154C	-0.518426	0.0296958
YML012W	-0.518099	0.0296958
YKL020C	0.511986	0.0297334
YEL007W	-0.542527	0.0299139
YDR080W	1.2863	0.0300267
YMR006C	-0.491752	0.0301867
YDR207C	-1.86552	0.0301867
YPL118W	0.544478	0.0301933
YNR068C	0.629391	0.0302353
YOR298C-A_4	0.52101	0.0303302
YNL275W	-0.499928	0.0304319
YMR096W	-0.43191	0.0304642
YLR192C	-31.5285	0.0304642
YOR073W	-31.5282	0.0304642
YOR067C	0.411175	0.0312662
YIL145C	0.466893	0.0315273
YLR011W	-0.442311	0.0315273
YLR358C	2.64236	0.0315553
YEL049W	-0.423533	0.0316204
YOR330C	0.706527	0.031622
YEL047C	-0.428879	0.0316397
YMR060C	-0.776811	0.0317937
YER130C	0.735296	0.0318912
YJL112W	-0.426711	0.0319915
YGL009C	-0.449991	0.032016
YOR350C	0.42788	0.0322756
YML090W	-0.407167	0.0323242
YBR296C	-0.422538	0.0324998
YGR258C	0.740507	0.0324998
YOL071W	0.431417	0.0325878
YBR150C	0.540498	0.0325899
YJR087W	-0.438742	0.0326441
YJL064W	0.421484	0.0327373
YCL010C	0.661327	0.0327999
YGL223C	-2.37969	0.0329884
YDL078C	0.64234	0.0330872
YOR139C	-0.694368	0.0333054
YKL106C-A	0.842643	0.0341762
YGL203C	0.426946	0.0342222
YMR011W	-0.420882	0.0342747
YOL138C	-0.406822	0.0343476
YJR114W	0.696888	0.0348812
YNL120C	1.05804	0.0353159
YDR497C	1.02347	0.0353159
YML024W	-0.978518	0.0353159
YKR031C	0.421956	0.0354663
YHR051W	0.50044	0.0354709
YDR386W	-0.470779	0.0355511
YBR032W	0.56932	0.0355996
YER185W	0.672099	0.0356253
YKL208W	0.415443	0.0356253
YDL069C	0.563188	0.0360665
YML019W	-0.430199	0.0361523
YPL224C	0.460081	0.0365067
YFR007W	-0.458733	0.0367066
YLR281C	-0.495388	0.0367109
YFR017C	-0.411144	0.036837
YLL058W	-0.404241	0.0370945
YDR506C_2	0.822668	0.0371553
YMR157C	-0.406103	0.0372213
YMR129W	-0.41337	0.0374824
YDR233C	-0.484539	0.0376404
YJR091C	0.39854	0.0378963
YDL156W	-0.414238	0.0380529
YPL001W	0.440952	0.0380723
YGR130C	-0.428748	0.0381702
YAL053W	-0.447791	0.0381702
YML099C	-0.492398	0.0382921
YKR059W	0.631313	0.0383581
YOR064C	-0.408447	0.0385745
YDL151C	0.745591	0.0388642
YDR519W	-1.02674	0.0388642
YDR512C_2	0.548755	0.0388825
YNL248C	0.723417	0.0390119
YLR242C	-1.71045	0.0391784
YKR094C	1.59449	0.0391784
YEL010W	-0.416701	0.0391784
YBR026C	0.55052	0.0391784
YMR039C	-0.594755	0.0392665
YKL046C	0.394497	0.0392665
YOL113W	-0.416755	0.0394638
YDL177C	-0.403464	0.0394861
YCL009C	0.392061	0.039494
YJR075W	-0.534397	0.039494
YBR003W	0.872737	0.0396463
YGR254W	0.729451	0.0397316
YER030W	-0.483717	0.0397316
YNL082W	0.558711	0.0398851
YFR047C	0.404283	0.0404686
YML088W	-0.472573	0.0406176
YHL001W	0.88381	0.040691
YOR050C	-0.399663	0.0407389
YFL047W	-0.403473	0.040745
YPL174C	0.484344	0.0408723
YOR334W	0.388728	0.0409312
YPR119W	0.548517	0.0409928
YLR099C	-0.597316	0.0410172
YJR111C	0.4122	0.0410172
YJL084C	-0.386963	0.0410172
YLR065C	-0.630499	0.0410172
YLR444C	-0.410436	0.0411028
YPR026W	0.659503	0.0412147
YJR103W	0.427851	0.0412746
YDR335W	-0.528999	0.0414349
YLR135W	-0.393918	0.0414441
YDL171C	-0.389234	0.0416243
YMR102C	-0.399425	0.0416243
YHL014C	0.399457	0.0416243
YBR058C	0.671715	0.0417778
YDR500C_2	1.67898	0.0419818
YML051W	-0.575617	0.0421031
YCL025C	0.383789	0.0421077
YJL191W_3	0.642127	0.0421767
YAL007C	-0.52394	0.0422277
YKR076W	-0.467829	0.0422277
YML084W	-0.405574	0.0423781
YDR296W	0.6491	0.0425062
YKL200C	0.660957	0.042521
YJR053W	-0.450036	0.042521
YBR299W	1.06735	0.042521
YGL129C	0.717185	0.042521
YOR044W	-0.435071	0.042521
YDR253C	-0.400012	0.0425499
YER046W-A	-0.453526	0.0425499
YNL201C	-0.465022	0.0425749
YCR063W	-3.37975	0.0430742
YGL149W	0.756509	0.043176
YBR014C	0.458429	0.043176
YIL112W	0.637561	0.0434266
YOR298C-A_3	0.517908	0.0434289
YDR289C	-0.991191	0.0435508
YIR016W	0.467044	0.0435508
YFL040W	-0.397109	0.0435556
YOR028C	-0.383821	0.0436999
YJR031C	-0.467266	0.0437462
YBR229C	0.443813	0.0437462
YER176W	0.829212	0.0440805
YDR405W	0.496319	0.0440805
YJL045W	-0.403387	0.0440805
YDL072C	0.774026	0.0440829
YLR394W	0.431654	0.0440829
YER121W	0.941987	0.0441135
YOL015W	0.410922	0.0441564
YCL012C	0.53285	0.0441826
YDR268W	0.994901	0.0442172
YDR338C	-0.445247	0.0442172
YKR046C	0.55188	0.0444114
YFR015C	-0.398563	0.044554
YGR275W	-0.416277	0.0450123
YLR421C	-0.483397	0.0450123
YMR243C	-0.389444	0.0450123
YIR044C	0.499528	0.0452202
YMR171C	-0.39382	0.0452487
YNL212W	-0.409794	0.0452487
YNR069C	0.749121	0.0452487
YJR011C	-0.391164	0.0452487
YLR366W	0.460231	0.0454123
YPR116W	0.800921	0.0456386
YBR090C-A	0.599052	0.0458025
YJR117W	0.381592	0.045864
YOR300W	-0.388743	0.0460027
YAR043C	-0.42157	0.0460328
YGR136W	-0.397403	0.0460622
YLR144C	-0.499292	0.0460794
YBR101C	1.03311	0.046381
YMR255W	-0.386603	0.046386
YNL083W	0.525311	0.046386
YIL057C	0.479937	0.0466362
YPL051W	0.541856	0.0466362
YCL035C	0.43233	0.0466362
YGR159C	1.29002	0.0468467
YOR359W	-0.516422	0.0468954
YJR054W	-0.380527	0.0472954
YKR082W	2.52702	0.0473604
YDR452W	0.541251	0.0473604
YHL034C	0.515437	0.0474653
YJR025C	-0.394592	0.0476276
YDR349C	0.379254	0.0478278
YOL068C	0.509583	0.0478278
YDR540C	0.442701	0.0478746
YER175C	0.968092	0.0478746
YDL112W	-0.384269	0.0480788
YHR012W	0.649444	0.0481891
YIR020C	-0.384185	0.048192
YMR122C	-0.394683	0.0492758
YBL088C	0.385429	0.0493128
YEL003W	-0.523794	0.0493493
YOL129W	0.386165	0.049404
YOR355W	0.56051	0.0495447
YDR537C	0.514583	0.0496849
YKL168C	-0.430861	0.0503983
YAL064C-A	-0.435006	0.0504672
YLR054C	-0.421109	0.0504672
YGL153W	0.568232	0.0510144
YPL108W	0.458482	0.0513988
YBR013C	0.456416	0.0513988
YGR173W	-0.388116	0.0513988
YGL066W	1.10271	0.0513988
YDR093W	0.42802	0.0513988
YER120W	-31.336	0.0513988
YGR184C	-31.3359	0.0513988
YPR067W	-31.3359	0.0513988
YPR074C	-31.3358	0.0513988
YOL108C	31.2779	0.0513988
YIR026C	31.2778	0.0513988
YJL152W	-0.49685	0.0514651
YJR038C	-0.495796	0.0515456
YNL108C	-0.44367	0.0516351
YIL037C	-0.391362	0.0518653
YER017C	1.5271	0.052309
YCR083W	0.448487	0.0524213
YOR376W-A	0.475	0.0526947
YLR174W	-0.504144	0.0530974
YKR078W	-0.422313	0.0532112
YBR249C	0.40715	0.0532126
YNR013C	0.455787	0.0535984
YGR063C	-0.742892	0.0538114
YDR130C	0.478819	0.0538594
YER089C	0.650883	0.0538784
YHR022C	0.384294	0.0541589
YLR171W	-0.389671	0.0541589
YBR294W	0.428945	0.0541991
YHL046C	0.370723	0.054442
YNL227C	-0.691226	0.054442
YOR010C	-0.379747	0.054442
YMR120C	-0.370293	0.0548341
YIL113W	0.575702	0.0551061
YNL270C	-0.376023	0.05556
YDL155W	-0.403069	0.0556295
YJL191W	0.429795	0.0557098
YDR346C	-0.508156	0.0558623
YGR110W	0.709082	0.055941
YNL194C	-0.38761	0.055941
YPR042C	0.380245	0.0560945
YDR195W	0.634885	0.0560945
YMR071C	-0.373209	0.0560945
YGL086W	-0.44838	0.0562456
YKL169C	0.58961	0.0564779
YJL177W	0.542495	0.0565677
YDR150W	0.47272	0.056686
YJR070C	-0.549214	0.0571863
YJR005C-A	0.548962	0.0571863
YLR037C	-0.42815	0.0575241
YCL008C	1.35705	0.0576567
YKR048C	-0.393309	0.0576747
YJL068C	-0.390388	0.0578057
YPR013C	0.590377	0.057861
YJR026W	-0.37214	0.0583534
YIL114C	0.501254	0.0584762
YCR025C	-0.43888	0.0593354
YDR524W-A	0.851341	0.0602472
YBR290W	-0.697034	0.0604392
YKL197C	-0.473065	0.0604392
YEL048C	-0.363595	0.0604392
YLR169W	-0.383514	0.060582
YML096W	-0.387237	0.0608501
YJL028W	-0.462609	0.0608886
YPL221W	0.37181	0.0611399
YOR322C	0.485574	0.0614957
YNL202W	-0.435274	0.0615196
YNL314W	-0.35984	0.0618863
YOL052C-A	0.513088	0.0622061
YMR132C	-0.430817	0.062212
YJR147W	-0.423286	0.0624569
YMR078C	-1.82307	0.0624694
YPL184C	0.383481	0.0627519
YIL164C	0.464481	0.0627573
YJR060W	-0.630632	0.0628715
YMR034C	-0.367537	0.0628715
YDL138W	-0.438904	0.063232
YPL205C	-0.858093	0.0633902
YFL043C	-0.374737	0.0633902
YFL027C	-0.369534	0.0634908
YBR108W	0.749776	0.0639809
YNL111C	0.737843	0.0641039
YFL053W	-0.377218	0.0641193
YPL040C	0.40638	0.0641312
YER051W	-0.377004	0.0641312
YOL100W	-0.818647	0.0641312
YLR423C	1.06435	0.0642052
YOR376W	0.428925	0.0642883
YLR392C	-0.384475	0.0643245
YHR086W-A	0.521019	0.0643245
YAR042W	-0.436917	0.0643245
YFR006W	-0.367368	0.0645976
YNL190W	-0.370507	0.0648207
YDR125C	0.427316	0.0648207
YDR344C	-0.441062	0.0648207
YMR019W	-0.383543	0.0648207
YNL160W	-0.385104	0.0648207
YDR241W	0.730626	0.0653144
YCR059C	-0.363746	0.0654651
YLR257W	-0.384032	0.0654651
YPR092W	0.38171	0.0656296
YGR149W	-0.423792	0.0656701
YGR111W	0.422646	0.0656701
YEL033W	-0.828297	0.0656701
YOR059C	-0.361787	0.0657575
YBR028C	0.582627	0.0658578
YNL335W	-0.361478	0.0659945
YER150W	0.556209	0.0661964
YKR017C	0.479348	0.0665781
YLR168C	-0.432433	0.0665781
YAL054C	-0.356204	0.066601
YJL022W	0.470908	0.0666417
YCL044C	-0.457399	0.0666809
YIL059C	-0.358738	0.0666809
YHL005C	0.354563	0.0666809
YPR159C-A	0.705862	0.0666809
YDR202C	0.674007	0.0672221
YIL140W	0.51694	0.0672221
YNL085W	0.432276	0.067224
YNL297C	-3.22803	0.0673495
YLL014W	-0.446798	0.0674476
YOL050C	-0.413122	0.0674476
YJL066C	-0.354822	0.0682025
YFL031W	-0.414509	0.0682997
YDR117C	0.475562	0.0682997
YPL236C	0.36828	0.0683762
YMR025W	-0.385607	0.0685679
YOL154W	0.578469	0.0687715
YIR024C	-0.358291	0.0688234
YMR137C	0.400499	0.0689667
YGL134W	0.558994	0.0692027
YPL163C	0.386275	0.0692625
YLR219W	0.361705	0.0692811
YDR022C	0.354995	0.0694103
YOR093C	-0.384702	0.0694103
YMR035W	0.470679	0.0697754
YGR261C	0.464461	0.0701504
YBR287W	0.482773	0.0701504
YML100W	-0.405344	0.0701855
YOL009C	1.45646	0.0704745
YFL020C	-0.355712	0.0705812
YOL007C	0.436412	0.070585
YBR131W	1.13508	0.0709305
YDR274C	-0.377024	0.0709459
YFR014C	-0.362422	0.0709749
YKR089C	0.406965	0.0710695
YML119W	-0.525244	0.0711228
YAR002C-A	0.440351	0.0715743
YFL050C	-0.432386	0.0716514
YMR191W	0.511873	0.0718886
YLR207W	-0.358566	0.0721868
YOR297C	-0.3584	0.0721868
YER028C	0.407185	0.0721868
YMR284W	-0.402719	0.0722449
YKL116C	-0.392951	0.0722449
YER154W	0.451469	0.0723015
YMR107W	-0.366032	0.0724011
YLL043W	-0.401034	0.0724979
YMR159C	-0.350521	0.0725043
YJR069C	-0.355926	0.0726701
YJL077C	-0.35544	0.0730121
YML038C	0.410183	0.0730769
YDR503C	0.727323	0.073216
YFL035C-B	-0.362474	0.0736352
YBR258C	-0.38876	0.0737212
YMR167W	-0.353931	0.073837
YER075C	-0.367753	0.0739365
YHR033W	0.371919	0.0742051
YLR017W	-0.388187	0.0742051
YJL037W	-0.351677	0.0748633
YDR371W	-0.357797	0.0751014
YNL217W	-0.401074	0.0762929
YMR233W	-0.34861	0.0767137
YMR121C	-0.423106	0.0770257
YIL013C	-0.399431	0.0770257
YDR428C	-0.414444	0.0770639
YER039C	-0.431049	0.0772899
YDR377W	-0.753402	0.077549
YMR244W	-0.354016	0.077549
YBR010W	0.441036	0.077549
YCR089W	0.397362	0.077549
YLR335W	-0.352286	0.0775619
YER139C	1.18306	0.0783836
YOR296W	0.351028	0.0786835
YEL072W	-0.349579	0.0786835
YIR019C	-0.398476	0.0790048
YNR019W	0.483005	0.0790451
YGR202C	0.345662	0.0790715
YJR061W	-0.358498	0.0794663
YPL068C	0.382907	0.0797501
YDR034C	-0.550346	0.0804021
YDR379C-A	0.941935	0.081126
YBR046C	0.618096	0.0813975
YFL052W	-0.398663	0.081639
YDR513W	0.459235	0.0818075
YCL058C	0.73389	0.0818314
YKL050C	-0.366063	0.0818856
YGR210C	-0.347485	0.0819741
YGR288W	-0.344407	0.0825415
YMR164C	-0.351166	0.0825665
YBL015W	0.352326	0.0832494
YMR136W	-0.340883	0.0838555
YKR032W	0.369869	0.083936
YKL018C-A	0.556018	0.0839429
YDL114W	-0.358412	0.0842998
YER056C	0.349304	0.0848267
YGL166W	0.885663	0.0848267
YBR196C-B	0.885537	0.0848267
YJR049C	-0.45735	0.0849489
YDR372C	-0.450104	0.0849489
YGL015C	-0.402762	0.0850193
YHR007C-A	0.577265	0.0851129
YML123C	-0.341194	0.0854131
YPL004C	0.44739	0.0854721
YHL024W	-0.409957	0.0859025
YDL124W	-0.416219	0.0859068
YLR043C	-0.349919	0.0859175
YHR106W	0.358484	0.0859206
YJL172W_3	0.537907	0.0859206
YJL172W	0.537907	0.0859206
YNL195C	-0.367808	0.0859206
YML002W	-0.356549	0.0859206
YPL104W	1.62	0.0859206
YGR176W	-0.397165	0.0859206
YIL162W	0.357605	0.0861119
YAR014C	0.459828	0.0863277
YEL039C	-0.345273	0.0863748
YPR017C	0.387872	0.0865838
YAL067C	-0.399458	0.0865838
YGR234W	-0.338946	0.0866657
YOR316C-A	0.489921	0.0867432
YKR060W	-0.480387	0.0867432
YJL137C	0.429042	0.0868239
YDR408C	-31.1136	0.0868504
YGR285C	-31.1135	0.0868504
YFR030W	31.0556	0.0868504
YMR316C-B	-0.389649	0.0868527
YKL029C	0.460055	0.0871221
YML027W	0.465773	0.0871299
YAL062W	-0.396395	0.0871299
YEL018W	-0.404925	0.0871299
YKL178C	0.402333	0.0871299
YMR206W	-0.331555	0.0871299
YOR189W	0.426296	0.0873925
YNL255C	-0.339394	0.0874545
YLR204W	-0.357507	0.0874545
YMR244C-A	-0.344804	0.0876891
YGL214W	-0.455151	0.0882264
YDL129W	-0.346563	0.0887774
YFL030W	-0.3998	0.0887774
YMR087W	-0.342945	0.0888114
YDR242W_3	-0.780194	0.0889769
YNL045W	0.439311	0.0891804
YGR268C	-0.386848	0.0893318
YOR183W	0.571818	0.0894
YNL191W	-0.356513	0.0896589
YLR289W	-0.362263	0.0897757
YMR172C-A	-0.339576	0.0899445
YOL091W	-0.340626	0.0900145
YNL173C	-0.386733	0.0903647
YFR018C	-0.35811	0.0906335
YER170W	0.615184	0.0907824
YJL036W	-0.354901	0.0907933
YGR215W	0.604164	0.0908957
YPR061C	0.332397	0.0909709
YGL031C	-0.556619	0.0914632
YJR115W	0.336248	0.0914845
YLL019C	-0.435265	0.0915377
YJL016W	-0.386851	0.0915786
YIR030C	0.377676	0.0927169
YOR126C	-0.481495	0.0932411
YNL318C	-0.33129	0.0932774
YDR310C	-0.363621	0.0932774
YKR001C	1.74957	0.0934767
YFL051C	-0.340025	0.0935025
YHR066W	0.418495	0.0935228
YOR247W	0.400446	0.0935575
YDR043C	0.463485	0.0936625
YPR132W	0.941824	0.0944834
YMR139W	0.434206	0.0946098
YPR179C	0.372499	0.0946098
YOR230W	0.356275	0.0946098
YPR108W-A	0.500738	0.0948293
YER098W	-0.38692	0.0951081
YNL229C	0.538891	0.0951081
YPL021W	0.348889	0.0955057
YLL061W	-0.338391	0.0955057
YJL124C	0.42139	0.0963823
YMR318C	-0.337006	0.0964037
YDR370C	-0.346262	0.0965767
YLR036C	-0.396565	0.0973956
YPL098C	-0.429915	0.0975572
YGR273C	0.608823	0.0978123
YIL014W	-0.339707	0.0978123
YBR041W	0.647263	0.0983695
YAL042W	-0.439103	0.0984438
YLR228C	-0.801315	0.0986544
YBR215W	0.364069	0.0987363
YCR086W	-0.746595	0.0994873
YNL257C	-0.317579	0.0994873
YPR131C	1.0489	0.100024
YOR324C	0.388805	0.100478
YDL222C	0.387228	0.100478
YDR286C	-0.337472	0.10053
YDL032W	0.732595	0.10053
YNL279W	-0.342365	0.10053
YLR325C	-0.393269	0.100553
YMR153C-A	-0.321857	0.100828
YDL045W-A	1.94223	0.100938
YFR036W	0.336393	0.100938
YJR078W	0.338023	0.10118
YOR198C	0.501299	0.101195
YCL045C	-0.410986	0.101406
YLR070C	-0.341626	0.101411
YBR074W	0.440926	0.101876
YPL193W	-0.980644	0.102136
YMR133W	-0.3247	0.102136
YGR283C	-0.389342	0.102194
YKR010C	0.418885	0.102242
YGR126W	-0.348647	0.102313
YOR381W	-0.381137	0.102313
YMR088C	-0.323993	0.102907
YOR286W	-0.33936	0.103449
YMR215W	-0.362995	0.103449
YMR262W	-0.341481	0.10417
YHR032W	-0.332372	0.104364
YIL025C	-0.337366	0.104464
YOR019W	-0.339064	0.104644
YML120C	-0.372222	0.104648
YKL009W	-3.05796	0.104858
YDR129C	2.94224	0.104858
YLR369W	2.94214	0.104858
YNL289W	-0.321519	0.105125
YMR130W	-0.342827	0.10548
YGR106C	0.626292	0.105546
YFL010C	0.831461	0.105546
YER181C	0.594504	0.105671
YAR037W	-0.335522	0.10571
YDL035C	2.26399	0.105806
YKR035C	0.654283	0.10601
YOL033W	0.418657	0.10623
YFL013C	-0.831126	0.106695
YER047C	-0.451751	0.106757
YCR085W	-0.328325	0.106992
YNL183C	0.388404	0.106992
YJL047C	-0.393216	0.107087
YDR479C	-0.759115	0.107343
YGL056C	-0.37195	0.107783
YEL066W	-0.335456	0.108043
YDR380W	-0.452003	0.108775
YOR014W	0.755558	0.108822
YMR192W	-0.318138	0.108832
YDL134C-A	-0.412028	0.109019
YHR210C	0.338153	0.109484
YIL088C	-0.325484	0.109617
YCR087C-A	-0.322393	0.109713
YPL260W	-0.44211	0.109717
YOR349W	0.33673	0.109763
YOR043W	0.311752	0.109797
YHR161C	-0.340102	0.110156
YPL183W-A_2	0.64255	0.110233
YKR044W	0.399294	0.110254
YFR008W	-0.478743	0.110261
YBR008C	0.408109	0.110316
YMR306W	-0.314539	0.110777
YKL162C-A	-0.379992	0.110933
YLL046C	-0.345504	0.111089
YOR315W	-0.444092	0.111089
YNR062C	0.32071	0.1111
YGR276C	0.564491	0.1111
YPL194W_2	0.5902	0.111333
YPL265W	0.363001	0.111678
YHL037C	0.321729	0.111894
YJR131W	-0.318471	0.112357
YJR108W	0.368536	0.112904
YLL018C-A	0.436091	0.113631
YHR193C	-0.377653	0.114344
YMR320W	-0.308212	0.114597
YMR012W	-0.370056	0.114713
YNL277W-A	0.545353	0.114873
YGR235C	-0.313722	0.114873
YCR002C	0.71018	0.114873
YPL114W	0.323479	0.114999
YHL021C	-0.327012	0.114999
YDR318W	0.986639	0.115343
YGR286C	-0.31969	0.11577
YHL042W	0.323385	0.11586
YPL170W	0.311561	0.116714
YIL152W	0.408609	0.1172
YEL031W	-1.64292	0.117249
YGR163W	0.476102	0.117249
YMR163C	-0.31044	0.117249
YDR431W	-0.321398	0.117269
YJL092W	-0.425262	0.117572
YLR028C	-0.374198	0.117629
YOR374W	0.320411	0.117761
YHR008C	0.942088	0.1181
YER140W	0.612531	0.1181
YGL175C	-0.819874	0.118699
YDL216C	0.331331	0.118919
YPR045C	0.311494	0.11894
YAL034C	-0.332582	0.120432
YOR032C	-0.319653	0.120605
YPL120W	-0.481532	0.121152
YKL005C	-0.310341	0.121152
YNL133C	0.848565	0.121987
YLR110C	-1.00923	0.121987
YGR174W-A	0.551846	0.121987
YJL083W	-0.314365	0.122594
YIR014W	0.481433	0.123194
YLL006W	0.571378	0.123638
YDL240W	-0.314281	0.124417
YDL169C	-0.345376	0.124581
YIR003W	0.45464	0.124614
YNL293W	-0.351007	0.124987
YIR039C	-0.314163	0.125158
YDR169C-A	0.9965	0.125158
YDL117W	0.996272	0.125158
YLR090W	-0.340465	0.125214
YER145C	0.509384	0.125371
YGR187C	-0.381078	0.125371
YBL008W	-0.499419	0.125371
YML052W	-0.369945	0.1254
YER080W	-0.309553	0.1254
YER163C	0.658237	0.125418
YGR214W	0.7306	0.125655
YNL325C	0.321798	0.125661
YOR031W	-0.315829	0.125661
YBL083C	0.311018	0.126375
YBR218C	-0.380538	0.126375
YKR036C	0.358165	0.126375
YGR118W	0.497666	0.126493
YBR001C	0.330079	0.126958
YMR106C	-0.310496	0.127047
YPL106C	1.16421	0.127047
YDR378C	0.44893	0.127047
YFL015C	-0.303061	0.127523
YDR482C	0.616753	0.127566
YFL033C	0.514484	0.127989
YGL221C	-0.319874	0.128139
YMR175W_2	0.341021	0.128141
YBR232C	-0.323446	0.128141
YGR028W	0.469171	0.128141
YAL022C	0.320293	0.128141
YMR063W	0.320427	0.128303
YJL107C	-0.30378	0.128303
YPR079W	0.299384	0.128572
YLR179C	-0.326805	0.128649
YLL062C	-0.309627	0.129226
YKR005C	0.360861	0.12932
YJL108C	-0.301313	0.129939
YKR052C	0.426549	0.130548
YKR049C	0.312745	0.130711
YLR413W	-0.363434	0.130832
YBR025C	0.47856	0.130832
YIR035C	-0.304647	0.130885
YBR295W	-0.395105	0.131799
YDR065W	-0.575085	0.131799
YAL017W	-0.368206	0.132338
YLR136C	-0.355305	0.132352
YBR068C	0.327175	0.132607
YGL253W	0.372501	0.132928
YFR048W	-0.427953	0.133003
YER037W_2	0.49398	0.133003
YLR265C	-0.316791	0.133223
YLL024C	-0.295193	0.133398
YPR053C	0.389858	0.133454
YOL061W	0.304961	0.133671
YAR028W	-0.360221	0.133671
YDR347W	0.484728	0.133925
YCL023C	-0.306172	0.134184
YMR105C	-0.344698	0.134184
YDL149W	-0.301595	0.134235
YKR092C	0.425109	0.134235
YNL334C	-0.308564	0.134235
YPL144W	0.385615	0.13457
YNL175C	-0.345381	0.134663
YHR104W	0.341991	0.134747
YNL237W	-0.368981	0.135234
YOR017W	-0.385964	0.13535
YPR052C	0.317398	0.135833
YLR441C	0.463911	0.136078
YPL099C	0.302562	0.136234
YGR269W	-0.31803	0.136667
YBR286W	-0.300387	0.136791
YJL055W	-0.314304	0.136791
YPR078C	0.458188	0.137093
YML116W	-0.404059	0.137751
YJR119C	-0.306432	0.138658
YDL073W	0.60485	0.138891
YMR081C	-0.292402	0.139368
YBR205W	-0.340866	0.139707
YBR169C	0.396838	0.139788
YBL006C	-1.47313	0.140628
YGR123C	-0.344098	0.140929
YIL015C-A	-0.298165	0.141923
YMR068W	0.387602	0.141977
YER041W	-0.289471	0.142334
YMR031C	-0.396926	0.142429
YBR281C	-0.297999	0.142469
YJR100C	-0.300981	0.142761
YIL023C	-0.301038	0.142761
YDR411C	-0.299267	0.143312
YDL022W	1.07976	0.143528
YKR035W-A	0.486683	0.14374
YEL036C	-1.93257	0.14374
YOR332W	-1.30612	0.143961
YOR165W	-0.308285	0.14401
YBR075W_4	0.522035	0.144387
YLR152C	-0.299643	0.144511
YLR199C	-0.361807	0.144926
YER183C	0.52772	0.144926
YDR340W	-0.330963	0.144926
YIL069C	0.308747	0.144926
YNR052C	-30.8505	0.144926
YDR354W	-30.8505	0.144926
YHR039C-B	-30.8505	0.144926
YDR173C	-30.8504	0.144926
YER069W	-30.8502	0.144926
YOL051W	30.7925	0.144926
YNR012W	30.7925	0.144926
YKL119C	30.7925	0.144926
YBR162C	30.7925	0.144926
YDR516C	30.7925	0.144926
YAL047C	30.7925	0.144926
YHL025W	30.7924	0.144926
YKR023W	0.40957	0.144942
YLR332W	-0.429908	0.145029
YLR343W	-0.285898	0.145702
YER049W	-0.296508	0.146211
YGL196W	-0.307095	0.146469
YGR054W	0.360138	0.146625
YOR003W	-0.302983	0.14666
YOR040W	-0.289728	0.14666
YCL063W	0.332039	0.146683
YML067C	-0.337612	0.146773
YPR003C	0.347175	0.146773
YLR367W	0.315484	0.147147
YEL028W	-0.318723	0.14732
YPR022C	-0.476749	0.147347
YLL030C	-0.328949	0.147846
YJR130C	0.302	0.14843
YLR042C	-0.295817	0.14888
YDR425W	-0.287445	0.14888
YPL207W	0.364732	0.149317
YKR067W	0.298145	0.149392
YLR072W	-0.306678	0.149706
YOR124C	-0.359814	0.149994
YNR049C	0.39186	0.150077
YLR334C	0.368868	0.150761
YLR455W	0.463432	0.15081
YLR183C	0.283614	0.150965
YPR046W	0.303237	0.150965
YPL009C	0.287946	0.151043
YMR176W	-0.285234	0.151043
YNL168C	-0.301629	0.151043
YER019W	0.462868	0.151125
YOR156C	0.340871	0.151285
YOL024W	0.298144	0.151285
YMR254C	-0.282158	0.151631
YAR035W	-0.30513	0.151667
YPL147W	0.294217	0.152122
YKR088C	0.298634	0.152464
YOR079C	-0.296625	0.152567
YOL086W-A	0.46654	0.152567
YGR144W	-0.28671	0.152937
YKR101W	-0.354435	0.153073
YLR410W	-1.05809	0.153473
YLR244C	0.942309	0.153473
YDR432W	-2.22805	0.154595
YGR204C-A	0.469443	0.155058
YKR075C	-0.289183	0.155849
YLR453C	0.335611	0.15605
YDR441C	-0.655438	0.15605
YMR173W_3	0.415412	0.15605
YLR080W	-0.405763	0.15605
YGR124W	-0.294959	0.15605
YMR182C	-0.293254	0.15629
YBR129C	0.451983	0.156449
YGR237C	0.283951	0.156728
YLR040C	-0.30323	0.156888
YML009C_2	-0.287871	0.157358
YDR178W	0.309549	0.157525
YPL141C	0.295607	0.157837
YLR412C-A	0.548604	0.158221
YGL151W	-0.7103	0.158221
YMR234W	-0.284671	0.158221
YKR087C	-0.460384	0.158349
YKL051W	-0.294404	0.158675
YAL019W	-0.367085	0.159089
YML009C_3	0.332463	0.15918
YGL160W	0.575187	0.15926
YBL091C	0.342758	0.159367
YIL009W	-0.281106	0.160419
YMR052W	-2.86525	0.160419
YNL106C	0.344805	0.162027
YDL123W	-0.336181	0.162163
YNL035C	0.338256	0.162734
YLR233C	-0.384018	0.163161
YEL006W	-0.302176	0.163161
YLR217W	-0.308469	0.163224
YEL068C	-0.28923	0.163224
YPL081W	0.356556	0.163224
YGR243W	-0.28248	0.163617
[truncated: 2,301 more rows]
